# Supplementary material for: USP8 promotes the tumorigenesis of intrahepatic cholangiocarcinoma via stabilizing OGT
Source: Cancer Cell Int. 2024 Jul 7;24:238. doi: 10.1186/s12935-024-03370-w (PMC11229306; doi:10.1186/s12935-024-03370-w)
Supplement: Supplementary file 5 — Supplementary Material 5. [file 12935_2024_3370_MOESM5_ESM.xlsx]

## Sheet: Proteins
Protein FDR Confidence: Combined	Accession	Description	Sum PEP Score	Coverage [%]	# Peptides	# PSMs	# Unique Peptides	# AAs	MW [kDa]	calc. pI	Score Sequest HT: Sequest HT	Gene Symbol	Biological Process	Cellular Component	Molecular Function	Abundances (Normalized): F1: Sample	Modifications
High	P35579	Myosin-9 OS=Homo sapiens OX=9606 GN=MYH9 PE=1 SV=4	574.464	57	118	344	104	1960	226.4	5.6	1348.46	MYH9	cell cycle OR cell proliferation;cell organization and biogenesis;protein metabolism;stress response;transport;developmental processes;signal transduction;other biological processes	plasma membrane;other membranes;cytosol;cytoskeleton;nucleus;other cell component	signal transduction activity or receptor binding;cytoskeletal activity;other molecular function	1.24857e+11	Phospho [S1943]
High	P35580	Myosin-10 OS=Homo sapiens OX=9606 GN=MYH10 PE=1 SV=3	175.528	36	58	90	44	1976	228.9	5.54	293.95	MYH10	cell adhesion;cell cycle OR cell proliferation;cell organization and biogenesis;other biological processes	plasma membrane;other membranes;cytosol;cytoskeleton;other cell component	cytoskeletal activity;nucleic acid binding activity;other molecular function	3272254666
High	Q00610	Clathrin heavy chain 1 OS=Homo sapiens OX=9606 GN=CLTC PE=1 SV=5	83.092	29	39	47	39	1675	191.5	5.69	151.89	CLTC	cell cycle OR cell proliferation;cell organization and biogenesis;other metabolic processes;transport;other biological processes	plasma membrane;other membranes;cytosol;cytoskeleton;ER/Golgi;other cytoplasmic organelle;other cell component	signal transduction activity or receptor binding;nucleic acid binding activity;other molecular function	2514944614
High	P60709	Actin, cytoplasmic 1 OS=Homo sapiens OX=9606 GN=ACTB PE=1 SV=1	79.632	69	19	74	9	375	41.7	5.48	258.49	ACTB	cell organization and biogenesis;transport;developmental processes;other biological processes	plasma membrane;other membranes;cytosol;cytoskeleton;nucleus;other cell component	cytoskeletal activity;other molecular function	39212731669
High	O43795	Unconventional myosin-Ib OS=Homo sapiens OX=9606 GN=MYO1B PE=1 SV=3	70.286	27	25	33	25	1136	131.9	9.38	109.61	MYO1B	cell organization and biogenesis;transport;other biological processes	plasma membrane;other membranes;cytoskeleton;other cytoplasmic organelle;other cell component	cytoskeletal activity;other molecular function	2061559714
High	P12956	X-ray repair cross-complementing protein 6 OS=Homo sapiens OX=9606 GN=XRCC6 PE=1 SV=2	56.571	39	21	30	21	609	69.8	6.64	100.41	XRCC6	cell organization and biogenesis;DNA metabolism;other metabolic processes;stress response;developmental processes;other biological processes	non-structural extracellular;cytosol;nucleus;other cell component	nucleic acid binding activity;other molecular function	2510254808
High	P13010	X-ray repair cross-complementing protein 5 OS=Homo sapiens OX=9606 GN=XRCC5 PE=1 SV=3	48.56	35	20	24	20	732	82.7	5.81	77.85	XRCC5	cell cycle OR cell proliferation;cell organization and biogenesis;DNA metabolism;other metabolic processes;stress response;developmental processes;other biological processes	non-structural extracellular;plasma membrane;other membranes;cytosol;nucleus;other cell component	enzyme regulator activity;nucleic acid binding activity;other molecular function	1.6569e+09
High	P11021	Endoplasmic reticulum chaperone BiP OS=Homo sapiens OX=9606 GN=HSPA5 PE=1 SV=2	44.407	31	17	22	15	654	72.3	5.16	70.62	HSPA5	protein metabolism;other metabolic processes;stress response;transport;developmental processes;signal transduction;other biological processes	plasma membrane;other membranes;cytosol;mitochondrion;ER/Golgi;nucleus;other cell component	translation activity;other molecular function	1969924926
High	P40818	Ubiquitin carboxyl-terminal hydrolase 8 OS=Homo sapiens OX=9606 GN=USP8 PE=1 SV=1	43.616	26	23	28	23	1118	127.4	8.51	81.29	USP8	cell cycle OR cell proliferation;cell organization and biogenesis;protein metabolism;other metabolic processes;signal transduction;other biological processes	plasma membrane;other membranes;cytosol;nucleus;other cytoplasmic organelle;other cell component	other molecular function	3036124218	Phospho [S716; S718]
High	O14950	Myosin regulatory light chain 12B OS=Homo sapiens OX=9606 GN=MYL12B PE=1 SV=2	43.434	52	8	31	8	172	19.8	4.84	109.44	MYL12B	other biological processes	cytosol;cytoskeleton;other cell component	cytoskeletal activity;other molecular function	10653709674
High	P60660	Myosin light polypeptide 6 OS=Homo sapiens OX=9606 GN=MYL6 PE=1 SV=2	42.155	58	9	44	7	151	16.9	4.65	140.75	MYL6	developmental processes;other biological processes	cytosol;cytoskeleton;other cell component	cytoskeletal activity;other molecular function	16019338004
High	P11142	Heat shock cognate 71 kDa protein OS=Homo sapiens OX=9606 GN=HSPA8 PE=1 SV=1	37.23	28	16	22	14	646	70.9	5.52	68.08	HSPA8	cell organization and biogenesis;protein metabolism;RNA metabolism OR transcription;other metabolic processes;stress response;transport;other biological processes	non-structural extracellular;plasma membrane;other membranes;cytosol;nucleus;other cytoplasmic organelle;other cell component	signal transduction activity or receptor binding;other molecular function	1222038622
High	P67936	Tropomyosin alpha-4 chain OS=Homo sapiens OX=9606 GN=TPM4 PE=1 SV=3	31.33	42	14	15	7	248	28.5	4.69	52.25	TPM4	cell organization and biogenesis;other biological processes	cytosol;cytoskeleton	cytoskeletal activity;other molecular function	2934685848
High	P38646	Stress-70 protein, mitochondrial OS=Homo sapiens OX=9606 GN=HSPA9 PE=1 SV=2	30.863	26	15	18	15	679	73.6	6.16	55.58	HSPA9	cell organization and biogenesis;other metabolic processes;stress response;transport;developmental processes;other biological processes	mitochondrion;nucleus;other cell component	other molecular function	1311275850
High	P0DP25	Calmodulin-3 OS=Homo sapiens OX=9606 GN=CALM3 PE=1 SV=1	30.364	60	8	17	8	149	16.8	4.22	61.81	CALM3	cell cycle OR cell proliferation;cell organization and biogenesis;signal transduction;other biological processes	plasma membrane;other membranes;cytoskeleton;mitochondrion;ER/Golgi;other cell component	signal transduction activity or receptor binding;enzyme regulator activity;cytoskeletal activity;other molecular function	1645967832	Acetyl [K116]
High	P68133	Actin, alpha skeletal muscle OS=Homo sapiens OX=9606 GN=ACTA1 PE=1 SV=1	27.35	36	12	36	2	377	42	5.39	104.6	ACTA1	cell organization and biogenesis;developmental processes;other biological processes	cytosol;cytoskeleton;other cell component	cytoskeletal activity;other molecular function	1474255424
High	Q9UM54	Unconventional myosin-VI OS=Homo sapiens OX=9606 GN=MYO6 PE=1 SV=4	23.9	12	15	15	15	1294	149.6	8.53	35.53	MYO6	cell organization and biogenesis;stress response;transport;developmental processes;signal transduction;other biological processes	plasma membrane;other membranes;cytosol;cytoskeleton;ER/Golgi;nucleus;other cytoplasmic organelle;other cell component	cytoskeletal activity;other molecular function	442092432
High	Q00839	Heterogeneous nuclear ribonucleoprotein U OS=Homo sapiens OX=9606 GN=HNRNPU PE=1 SV=6	20.519	23	12	12	12	825	90.5	6	36.48	HNRNPU	cell cycle OR cell proliferation;cell organization and biogenesis;RNA metabolism OR transcription;other metabolic processes;transport;developmental processes;other biological processes	cytoskeleton;nucleus;other cell component	cytoskeletal activity;nucleic acid binding activity;other molecular function	740312934	Phospho [S271]
High	P07951	Tropomyosin beta chain OS=Homo sapiens OX=9606 GN=TPM2 PE=1 SV=1	17.402	25	9	9	1	284	32.8	4.7	29.56	TPM2	cell organization and biogenesis;other biological processes	cytosol;cytoskeleton	cytoskeletal activity;other molecular function	198998488
High	P06753	Tropomyosin alpha-3 chain OS=Homo sapiens OX=9606 GN=TPM3 PE=1 SV=2	15.872	28	10	10	5	285	32.9	4.72	31.16	TPM3	cell organization and biogenesis;other biological processes	cytosol;cytoskeleton	cytoskeletal activity	499312210
High	P68104	Elongation factor 1-alpha 1 OS=Homo sapiens OX=9606 GN=EEF1A1 PE=1 SV=1	15.331	18	6	8	6	462	50.1	9.01	24.59	EEF1A1	protein metabolism;other metabolic processes;other biological processes	non-structural extracellular;plasma membrane;other membranes;cytosol;cytoskeleton;nucleus;other cytoplasmic organelle;other cell component	nucleic acid binding activity;other molecular function	721646793
High	P09493	Tropomyosin alpha-1 chain OS=Homo sapiens OX=9606 GN=TPM1 PE=1 SV=2	15.232	24	8	9	2	284	32.7	4.74	28.11	TPM1	cell organization and biogenesis;stress response;developmental processes;other biological processes	plasma membrane;other membranes;cytosol;cytoskeleton;other cell component	cytoskeletal activity;other molecular function	174568694
High	P28799	Granulins OS=Homo sapiens OX=9606 GN=GRN PE=1 SV=2	14.466	15	5	8	5	593	63.5	6.83	26.4	GRN	cell organization and biogenesis;transport;developmental processes;signal transduction;other biological processes	non-structural extracellular;plasma membrane;other membranes;ER/Golgi;other cytoplasmic organelle	signal transduction activity or receptor binding;other molecular function	372126952
High	P22626	Heterogeneous nuclear ribonucleoproteins A2/B1 OS=Homo sapiens OX=9606 GN=HNRNPA2B1 PE=1 SV=2	14.322	18	6	8	5	353	37.4	8.95	22.91	HNRNPA2B1	cell organization and biogenesis;RNA metabolism OR transcription;other metabolic processes;transport;other biological processes	non-structural extracellular;nucleus;other cell component	nucleic acid binding activity;other molecular function	286338912
High	P09651	Heterogeneous nuclear ribonucleoprotein A1 OS=Homo sapiens OX=9606 GN=HNRNPA1 PE=1 SV=5	14.272	23	7	9	6	372	38.7	9.13	25.38	HNRNPA1	RNA metabolism OR transcription;other metabolic processes;stress response;transport;other biological processes	nucleus;other cell component	nucleic acid binding activity;other molecular function	375693445
High	P09327	Villin-1 OS=Homo sapiens OX=9606 GN=VIL1 PE=1 SV=4	12.242	10	7	7	7	827	92.6	6.39	19.01	VIL1	cell organization and biogenesis;transport;signal transduction;other biological processes	plasma membrane;other membranes;cytoskeleton;other cell component	enzyme regulator activity;cytoskeletal activity;other molecular function	226898306	Methyl [R234]
High	P01859	Immunoglobulin heavy constant gamma 2 OS=Homo sapiens OX=9606 GN=IGHG2 PE=1 SV=2	11.093	10	2	8	2	326	35.9	7.59	30.3	IGHG2	cell organization and biogenesis;stress response;transport;signal transduction;other biological processes	non-structural extracellular;plasma membrane;other membranes	signal transduction activity or receptor binding;other molecular function	9224169728	Phospho [S294; S303]
High	P51991	Heterogeneous nuclear ribonucleoprotein A3 OS=Homo sapiens OX=9606 GN=HNRNPA3 PE=1 SV=2	9.296	16	6	8	5	378	39.6	9.01	21.86	HNRNPA3	RNA metabolism OR transcription;other metabolic processes;transport	nucleus;other cell component	transporter activity;nucleic acid binding activity	188552830
High	Q05707	Collagen alpha-1(XIV) chain OS=Homo sapiens OX=9606 GN=COL14A1 PE=1 SV=3	8.444	5	6	6	6	1796	193.4	5.3	11.38	COL14A1	cell adhesion;cell organization and biogenesis	extracellular matrix;ER/Golgi;other cell component	extracellular structural activity;other molecular function	167991467	Methyl [K1698; K1701]
High	Q71U36	Tubulin alpha-1A chain OS=Homo sapiens OX=9606 GN=TUBA1A PE=1 SV=1	7.998	10	4	4	4	451	50.1	5.06	11.69	TUBA1A	cell cycle OR cell proliferation;cell organization and biogenesis;transport;other biological processes	other membranes;cytosol;cytoskeleton;other cytoplasmic organelle;other cell component	cytoskeletal activity;other molecular function	232993852
High	P08670	Vimentin OS=Homo sapiens OX=9606 GN=VIM PE=1 SV=4	7.513	11	5	5	5	466	53.6	5.12	11.93	VIM	cell organization and biogenesis;stress response;developmental processes;signal transduction;other biological processes	plasma membrane;other membranes;cytosol;cytoskeleton;nucleus;other cytoplasmic organelle;other cell component	cytoskeletal activity;nucleic acid binding activity;other molecular function	168603372
High	P14649	Myosin light chain 6B OS=Homo sapiens OX=9606 GN=MYL6B PE=1 SV=1	7.13	16	3	12	1	208	22.8	5.73	35.11	MYL6B	developmental processes;other biological processes	cytosol;cytoskeleton	cytoskeletal activity;other molecular function	25830796
High	O15144	Actin-related protein 2/3 complex subunit 2 OS=Homo sapiens OX=9606 GN=ARPC2 PE=1 SV=1	6.944	16	5	5	5	300	34.3	7.36	10.42	ARPC2	cell organization and biogenesis;other biological processes	plasma membrane;other membranes;cytosol;cytoskeleton;nucleus;other cytoplasmic organelle;other cell component	cytoskeletal activity	239838512
High	P59998	Actin-related protein 2/3 complex subunit 4 OS=Homo sapiens OX=9606 GN=ARPC4 PE=1 SV=3	6.714	23	4	4	4	168	19.7	8.43	9.66	ARPC4	cell organization and biogenesis	cytosol;cytoskeleton;nucleus;other cell component	cytoskeletal activity;other molecular function	238250472
High	Q9NYL9	Tropomodulin-3 OS=Homo sapiens OX=9606 GN=TMOD3 PE=1 SV=1	6.607	13	5	6	5	352	39.6	5.19	11.99	TMOD3	cell organization and biogenesis;developmental processes;other biological processes	cytoskeleton	cytoskeletal activity	185512872
High	P02768	Serum albumin OS=Homo sapiens OX=9606 GN=ALB PE=1 SV=2	6.346	8	5	8	5	609	69.3	6.28	23.62	ALB	stress response;other biological processes	non-structural extracellular;ER/Golgi;other cell component	nucleic acid binding activity;other molecular function	610361888	Methyl [K558]
High	P23528	Cofilin-1 OS=Homo sapiens OX=9606 GN=CFL1 PE=1 SV=3	6.137	15	2	3	2	166	18.5	8.09	11.19	CFL1	cell cycle OR cell proliferation;cell organization and biogenesis;signal transduction;other biological processes	plasma membrane;other membranes;cytosol;cytoskeleton;nucleus;other cell component	cytoskeletal activity	85592896
High	P68371	Tubulin beta-4B chain OS=Homo sapiens OX=9606 GN=TUBB4B PE=1 SV=1	6.007	9	3	3	1	445	49.8	4.89	9.47	TUBB4B	cell cycle OR cell proliferation;cell organization and biogenesis;stress response	non-structural extracellular;cytosol;cytoskeleton;other cytoplasmic organelle;other cell component	signal transduction activity or receptor binding;cytoskeletal activity;nucleic acid binding activity;other molecular function	122592940
High	P05141	ADP/ATP translocase 2 OS=Homo sapiens OX=9606 GN=SLC25A5 PE=1 SV=7	5.775	14	4	4	4	298	32.8	9.69	7.51	SLC25A5	cell organization and biogenesis;other metabolic processes;transport;developmental processes;other biological processes	plasma membrane;other membranes;cytoskeleton;mitochondrion	transporter activity;other molecular function	127018442
High	O15143	Actin-related protein 2/3 complex subunit 1B OS=Homo sapiens OX=9606 GN=ARPC1B PE=1 SV=3	5.301	12	3	3	3	372	40.9	8.35	9.94	ARPC1B	cell organization and biogenesis;other biological processes	cytosol;cytoskeleton;nucleus;other cell component	cytoskeletal activity;other molecular function	212719000
High	P0DMV9	Heat shock 70 kDa protein 1B OS=Homo sapiens OX=9606 GN=HSPA1B PE=1 SV=1	5.287	7	4	4	3	641	70	5.66	10.69	HSPA1B	RNA metabolism OR transcription;other metabolic processes;stress response;transport;other biological processes	non-structural extracellular;plasma membrane;other membranes;cytosol;cytoskeleton;mitochondrion;ER/Golgi;nucleus;other cell component	signal transduction activity or receptor binding;other molecular function	83844234
High	Q13509	Tubulin beta-3 chain OS=Homo sapiens OX=9606 GN=TUBB3 PE=1 SV=2	5.249	10	3	3	1	450	50.4	4.93	10.23	TUBB3	cell cycle OR cell proliferation;cell organization and biogenesis;developmental processes;signal transduction	cytoskeleton;other cell component	signal transduction activity or receptor binding;cytoskeletal activity;other molecular function	55220640
High	P53814	Smoothelin OS=Homo sapiens OX=9606 GN=SMTN PE=1 SV=7	5.064	6	4	4	4	917	99	9.07	8.92	SMTN	cell organization and biogenesis;developmental processes;other biological processes	cytoskeleton;other cell component	cytoskeletal activity;other molecular function	76953501
High	P47756	F-actin-capping protein subunit beta OS=Homo sapiens OX=9606 GN=CAPZB PE=1 SV=4	4.993	17	3	3	3	277	31.3	5.59	8.78	CAPZB	cell organization and biogenesis;other biological processes	other membranes;cytosol;cytoskeleton;other cell component	cytoskeletal activity	99368732
High	O95782	AP-2 complex subunit alpha-1 OS=Homo sapiens OX=9606 GN=AP2A1 PE=1 SV=3	4.697	4	4	4	4	977	107.5	7.03	9.6	AP2A1	transport;other biological processes	plasma membrane;other membranes;cytosol;ER/Golgi;other cytoplasmic organelle;other cell component	signal transduction activity or receptor binding;other molecular function	93928565
High	P61160	Actin-related protein 2 OS=Homo sapiens OX=9606 GN=ACTR2 PE=1 SV=1	4.25	6	2	2	2	394	44.7	6.74	6.24	ACTR2	cell cycle OR cell proliferation;cell organization and biogenesis;stress response;transport;developmental processes;other biological processes	non-structural extracellular;cytosol;cytoskeleton;nucleus;other cytoplasmic organelle;other cell component	cytoskeletal activity;other molecular function	84739496
High	P61158	Actin-related protein 3 OS=Homo sapiens OX=9606 GN=ACTR3 PE=1 SV=3	4.024	12	4	4	4	418	47.3	5.88	9.74	ACTR3	cell cycle OR cell proliferation;cell organization and biogenesis;stress response;other biological processes	cytosol;cytoskeleton;nucleus;other cell component	cytoskeletal activity;other molecular function	201766820
High	P22061	Protein-L-isoaspartate(D-aspartate) O-methyltransferase OS=Homo sapiens OX=9606 GN=PCMT1 PE=1 SV=4	3.992	8	2	2	2	227	24.6	7.21	3.27	PCMT1	protein metabolism;other metabolic processes	cytosol;other cell component	other molecular function	83589244
High	P52907	F-actin-capping protein subunit alpha-1 OS=Homo sapiens OX=9606 GN=CAPZA1 PE=1 SV=3	3.898	9	2	2	2	286	32.9	5.69	4.97	CAPZA1	cell organization and biogenesis	non-structural extracellular;cytosol;cytoskeleton;other cell component	cytoskeletal activity	77145552
High	Q13257	Mitotic spindle assembly checkpoint protein MAD2A OS=Homo sapiens OX=9606 GN=MAD2L1 PE=1 SV=1	3.693	13	3	3	3	205	23.5	5.08	5.99	MAD2L1	cell cycle OR cell proliferation;cell organization and biogenesis;signal transduction;other biological processes	cytosol;cytoskeleton;nucleus;other cell component	other molecular function	190753456
High	P98082	Disabled homolog 2 OS=Homo sapiens OX=9606 GN=DAB2 PE=1 SV=3	3.679	4	3	3	3	770	82.4	5.53	6.44	DAB2	cell-cell signaling;transport;signal transduction;other biological processes	plasma membrane;other membranes;cytosol;nucleus;other cytoplasmic organelle;other cell component	other molecular function	92545749
High	O43707	Alpha-actinin-4 OS=Homo sapiens OX=9606 GN=ACTN4 PE=1 SV=2	3.602	3	3	3	3	911	104.8	5.44	7.3	ACTN4	transport;signal transduction;other biological processes	non-structural extracellular;cytosol;cytoskeleton;nucleus;other cell component	signal transduction activity or receptor binding;cytoskeletal activity;nucleic acid binding activity;other molecular function	42350148
High	O15511	Actin-related protein 2/3 complex subunit 5 OS=Homo sapiens OX=9606 GN=ARPC5 PE=1 SV=3	3.356	17	2	2	2	151	16.3	5.67	5.61	ARPC5	cell organization and biogenesis;developmental processes;other biological processes	non-structural extracellular;cytosol;cytoskeleton;nucleus;other cytoplasmic organelle;other cell component	cytoskeletal activity	73892589
High	Q16643	Drebrin OS=Homo sapiens OX=9606 GN=DBN1 PE=1 SV=4	3.291	7	3	3	3	649	71.4	4.45	7.82	DBN1	cell cycle OR cell proliferation;cell organization and biogenesis;developmental processes;other biological processes	plasma membrane;other membranes;cytosol;cytoskeleton;other cell component	cytoskeletal activity;other molecular function	138734574
High	P62269	40S ribosomal protein S18 OS=Homo sapiens OX=9606 GN=RPS18 PE=1 SV=3	3.215	12	2	2	2	152	17.7	10.99	3.66	RPS18	protein metabolism;other metabolic processes	cytosol;translational apparatus;nucleus;other cell component	nucleic acid binding activity;other molecular function	46141740
High	P62987	Ubiquitin-60S ribosomal protein L40 OS=Homo sapiens OX=9606 GN=UBA52 PE=1 SV=2	3.193	20	2	2	2	128	14.7	9.83	5.17	UBA52	protein metabolism;other metabolic processes;other biological processes	plasma membrane;other membranes;cytosol;mitochondrion;ER/Golgi;translational apparatus;nucleus;other cytoplasmic organelle;other cell component	other molecular function	82752888
High	P01861	Immunoglobulin heavy constant gamma 4 OS=Homo sapiens OX=9606 GN=IGHG4 PE=1 SV=1	2.792	3	1	3	1	327	35.9	7.36	7.47	IGHG4	cell organization and biogenesis;stress response;transport;signal transduction;other biological processes	non-structural extracellular;plasma membrane;other membranes	signal transduction activity or receptor binding;other molecular function	654225760
High	P27348	14-3-3 protein theta OS=Homo sapiens OX=9606 GN=YWHAQ PE=1 SV=1	2.713	10	2	2	2	245	27.7	4.78	5.05	YWHAQ	transport;signal transduction;other biological processes	cytosol;other cell component	other molecular function	27040837
High	A0A087WW87	Immunoglobulin kappa variable 2-40 OS=Homo sapiens OX=9606 GN=IGKV2-40 PE=3 SV=2	2.685	11	1	1	1	121	13.3	4.61	3.74	IGKV2-40	other biological processes	non-structural extracellular;plasma membrane;other membranes;other cell component		4889628672
High	Q06830	Peroxiredoxin-1 OS=Homo sapiens OX=9606 GN=PRDX1 PE=1 SV=1	2.66	10	2	2	2	199	22.1	8.13	4.27	PRDX1	cell cycle OR cell proliferation;other metabolic processes;stress response;developmental processes;other biological processes	cytosol;nucleus;other cell component	other molecular function	41138916
High	P09496	Clathrin light chain A OS=Homo sapiens OX=9606 GN=CLTA PE=1 SV=1	2.646	7	2	2	2	248	27.1	4.51	5.1	CLTA	cell cycle OR cell proliferation;cell organization and biogenesis;transport;other biological processes	plasma membrane;other membranes;cytosol;cytoskeleton;ER/Golgi;other cytoplasmic organelle;other cell component	other molecular function	150199696
High	O00159	Unconventional myosin-Ic OS=Homo sapiens OX=9606 GN=MYO1C PE=1 SV=4	2.621	2	2	2	2	1063	121.6	9.41	4.53	MYO1C	cell organization and biogenesis;stress response;transport;signal transduction;other biological processes	plasma membrane;other membranes;cytosol;cytoskeleton;nucleus;other cell component	signal transduction activity or receptor binding;cytoskeletal activity;other molecular function	27983046
High	P60866	40S ribosomal protein S20 OS=Homo sapiens OX=9606 GN=RPS20 PE=1 SV=1	2.609	18	2	2	2	119	13.4	9.94	4.92	RPS20	protein metabolism;other metabolic processes;other biological processes	cytosol;translational apparatus;nucleus;other cell component	enzyme regulator activity;other molecular function	31562138
High	Q99729	Heterogeneous nuclear ribonucleoprotein A/B OS=Homo sapiens OX=9606 GN=HNRNPAB PE=1 SV=2	2.387	3	1	1	1	332	36.2	8.21	2.81	HNRNPAB	developmental processes;other biological processes	nucleus;other cell component	nucleic acid binding activity	25098004
High	P01023	Alpha-2-macroglobulin OS=Homo sapiens OX=9606 GN=A2M PE=1 SV=3	2.279	1	2	3	2	1474	163.2	6.46	6.82	A2M	other biological processes	non-structural extracellular;other cell component	signal transduction activity or receptor binding;enzyme regulator activity;other molecular function	191146740
High	Q6GMV3	Putative peptidyl-tRNA hydrolase PTRHD1 OS=Homo sapiens OX=9606 GN=PTRHD1 PE=1 SV=1	2.272	10	1	1	1	140	15.8	9.1	4.48	PTRHD1			other molecular function	41809448
High	O43813	LanC-like protein 1 OS=Homo sapiens OX=9606 GN=LANCL1 PE=1 SV=1	2.18	5	2	2	2	399	45.3	7.75	4.18	LANCL1	other metabolic processes;signal transduction;other biological processes	plasma membrane;other membranes;other cell component	signal transduction activity or receptor binding;other molecular function	67801386
High	Q07955	Serine/arginine-rich splicing factor 1 OS=Homo sapiens OX=9606 GN=SRSF1 PE=1 SV=2	2.125	5	1	1	1	248	27.7	10.36	1.88	SRSF1	cell organization and biogenesis;RNA metabolism OR transcription;other metabolic processes;transport;developmental processes;other biological processes	nucleus;other cell component	nucleic acid binding activity;other molecular function	15292169
High	Q04837	Single-stranded DNA-binding protein, mitochondrial OS=Homo sapiens OX=9606 GN=SSBP1 PE=1 SV=1	2.094	18	2	2	2	148	17.2	9.6	4.88	SSBP1	cell organization and biogenesis;other metabolic processes;other biological processes	mitochondrion;other cell component	nucleic acid binding activity;other molecular function	41386532
High	O15294	UDP-N-acetylglucosamine--peptide N-acetylglucosaminyltransferase 110 kDa subunit OS=Homo sapiens OX=9606 GN=OGT PE=1 SV=3	2.032	4	2	2	2	1046	116.9	6.7	6.74	OGT	protein metabolism;other metabolic processes;signal transduction;other biological processes	plasma membrane;other membranes;cytosol;mitochondrion;nucleus;other cell component	other molecular function	4499788972	Phospho [S365]
High	P29966	Myristoylated alanine-rich C-kinase substrate OS=Homo sapiens OX=9606 GN=MARCKS PE=1 SV=4	1.893	6	1	1	1	332	31.5	4.45	3.81	MARCKS	cell organization and biogenesis;developmental processes	plasma membrane;other membranes;cytoskeleton;nucleus;other cell component	cytoskeletal activity;other molecular function	18763182
High	P62851	40S ribosomal protein S25 OS=Homo sapiens OX=9606 GN=RPS25 PE=1 SV=1	1.869	8	1	1	1	125	13.7	10.11	2.53	RPS25	protein metabolism;RNA metabolism OR transcription;other metabolic processes;other biological processes	cytosol;translational apparatus;nucleus;other cell component	other molecular function	52182516
High	O15027	Protein transport protein Sec16A OS=Homo sapiens OX=9606 GN=SEC16A PE=1 SV=4	1.783	1	2	2	2	2357	251.7	5.8	4.35	SEC16A	cell organization and biogenesis;other metabolic processes;stress response;transport;other biological processes	other membranes;cytosol;ER/Golgi;other cell component		1.91625e+07
High	A6NMY6	Putative annexin A2-like protein OS=Homo sapiens OX=9606 GN=ANXA2P2 PE=5 SV=2	1.739	3	1	1	1	339	38.6	6.95	2.62	ANXA2P2	transport;other biological processes	non-structural extracellular;extracellular matrix;plasma membrane;other membranes;nucleus;other cell component	transporter activity;enzyme regulator activity;cytoskeletal activity;other molecular function	46786736
High	Q8NFH8	RalBP1-associated Eps domain-containing protein 2 OS=Homo sapiens OX=9606 GN=REPS2 PE=1 SV=2	1.698	3	1	2	1	660	71.5	7.65	5.74	REPS2	cell organization and biogenesis;transport;signal transduction	cytosol	other molecular function	360116456
High	P62750	60S ribosomal protein L23a OS=Homo sapiens OX=9606 GN=RPL23A PE=1 SV=1	1.652	8	1	1	1	156	17.7	10.45	2.18	RPL23A	cell organization and biogenesis;protein metabolism;other metabolic processes	cytosol;translational apparatus;nucleus	nucleic acid binding activity;other molecular function	31693570
High	Q6QEF8	Coronin-6 OS=Homo sapiens OX=9606 GN=CORO6 PE=1 SV=2	1.624	2	1	1	1	472	52.7	5.96	3.11	CORO6	cell organization and biogenesis;other biological processes		cytoskeletal activity	19222812
High	P84098	60S ribosomal protein L19 OS=Homo sapiens OX=9606 GN=RPL19 PE=1 SV=1	1.579	5	1	1	1	196	23.5	11.47	2.07	RPL19	protein metabolism;other metabolic processes;developmental processes	cytosol;translational apparatus;nucleus;other cell component	nucleic acid binding activity;other molecular function	66493992
High	Q96PX8	SLIT and NTRK-like protein 1 OS=Homo sapiens OX=9606 GN=SLITRK1 PE=1 SV=2	1.551	1	1	1	1	696	77.7	6.44	2.36	SLITRK1	cell adhesion;cell organization and biogenesis;developmental processes;other biological processes	non-structural extracellular;plasma membrane;other membranes;other cell component
High	P16402	Histone H1.3 OS=Homo sapiens OX=9606 GN=HIST1H1D PE=1 SV=2	1.512	4	1	1	1	221	22.3	11.02	1.99	H1-3	cell organization and biogenesis;other biological processes	nucleus;other cell component	nucleic acid binding activity	14256135
High	P0C0L4	Complement C4-A OS=Homo sapiens OX=9606 GN=C4A PE=1 SV=2	1.482	1	1	1	1	1744	192.7	7.08	1.82	C4A	stress response;other biological processes	non-structural extracellular;plasma membrane;other membranes;ER/Golgi;other cell component	enzyme regulator activity;other molecular function	47845164
High	P62249	40S ribosomal protein S16 OS=Homo sapiens OX=9606 GN=RPS16 PE=1 SV=2	1.478	7	1	1	1	146	16.4	10.21	2.3	RPS16	protein metabolism;RNA metabolism OR transcription;other metabolic processes;developmental processes;other biological processes	cytosol;translational apparatus;nucleus	nucleic acid binding activity;other molecular function	28442280
High	B9A064	Immunoglobulin lambda-like polypeptide 5 OS=Homo sapiens OX=9606 GN=IGLL5 PE=2 SV=2	1.47	4	1	2	1	214	23	8.84	4.38	IGLL5	cell organization and biogenesis;stress response;transport;signal transduction;other biological processes	non-structural extracellular;plasma membrane;other membranes	signal transduction activity or receptor binding;other molecular function	886515520
High	P46776	60S ribosomal protein L27a OS=Homo sapiens OX=9606 GN=RPL27A PE=1 SV=2	1.468	7	1	1	1	148	16.6	11	3	RPL27A	protein metabolism;other metabolic processes	cytosol;ER/Golgi;translational apparatus	other molecular function	39527136
High	P62263	40S ribosomal protein S14 OS=Homo sapiens OX=9606 GN=RPS14 PE=1 SV=3	1.43	7	1	1	1	151	16.3	10.05	2.67	RPS14	cell organization and biogenesis;protein metabolism;RNA metabolism OR transcription;other metabolic processes;developmental processes;other biological processes	cytosol;translational apparatus;nucleus;other cell component	nucleic acid binding activity;other molecular function	44844372
High	P62280	40S ribosomal protein S11 OS=Homo sapiens OX=9606 GN=RPS11 PE=1 SV=3	1.425	5	1	1	1	158	18.4	10.3	1.69	RPS11	protein metabolism;other metabolic processes	cytosol;translational apparatus;nucleus	nucleic acid binding activity;other molecular function	17173744
High	P04406	Glyceraldehyde-3-phosphate dehydrogenase OS=Homo sapiens OX=9606 GN=GAPDH PE=1 SV=3	1.385	4	1	1	1	335	36	8.46	2.5	GAPDH	cell organization and biogenesis;protein metabolism;other metabolic processes;stress response;other biological processes	plasma membrane;other membranes;cytosol;cytoskeleton;nucleus;other cell component	enzyme regulator activity;cytoskeletal activity;other molecular function	18519158
High	P09497	Clathrin light chain B OS=Homo sapiens OX=9606 GN=CLTB PE=1 SV=1	1.384	4	1	1	1	229	25.2	4.64	2.09	CLTB	cell organization and biogenesis;transport	plasma membrane;other membranes;cytosol;ER/Golgi;other cell component	other molecular function
High	P42766	60S ribosomal protein L35 OS=Homo sapiens OX=9606 GN=RPL35 PE=1 SV=2	1.377	8	1	1	1	123	14.5	11.05	2.56	RPL35	protein metabolism;RNA metabolism OR transcription;other metabolic processes	cytosol;translational apparatus;nucleus	nucleic acid binding activity;other molecular function	25195636
High	P61204	ADP-ribosylation factor 3 OS=Homo sapiens OX=9606 GN=ARF3 PE=1 SV=2	1.354	6	1	1	1	181	20.6	7.43	2.17	ARF3	transport	plasma membrane;other membranes;ER/Golgi;other cell component	other molecular function	9069218
High	P17844	Probable ATP-dependent RNA helicase DDX5 OS=Homo sapiens OX=9606 GN=DDX5 PE=1 SV=1	1.274	1	1	1	1	614	69.1	8.92	1.82	DDX5	RNA metabolism OR transcription;other metabolic processes;developmental processes;signal transduction;other biological processes	cytosol;nucleus;other cell component	nucleic acid binding activity;other molecular function	18537032
High	P21741	Midkine OS=Homo sapiens OX=9606 GN=MDK PE=1 SV=1	1.268	7	1	1	1	143	15.6	9.79	2.27	MDK	cell organization and biogenesis;stress response;developmental processes;signal transduction;other biological processes	non-structural extracellular;other cell component	signal transduction activity or receptor binding;other molecular function	11098181
High	P61313	60S ribosomal protein L15 OS=Homo sapiens OX=9606 GN=RPL15 PE=1 SV=2	1.25	4	1	1	1	204	24.1	11.62	2.18	RPL15	protein metabolism;other metabolic processes;other biological processes	other membranes;cytosol;cytoskeleton;translational apparatus;nucleus	other molecular function	15936175
High	O75592	E3 ubiquitin-protein ligase MYCBP2 OS=Homo sapiens OX=9606 GN=MYCBP2 PE=1 SV=4	1.238	0	1	1	1	4678	513.3	7.02	1.86	MYCBP2	cell organization and biogenesis;protein metabolism;other metabolic processes;developmental processes;other biological processes	cytoskeleton;nucleus;other cell component	enzyme regulator activity;other molecular function	16741479	Acetyl [K1500]
High	P46781	40S ribosomal protein S9 OS=Homo sapiens OX=9606 GN=RPS9 PE=1 SV=3	1.153	4	1	1	1	194	22.6	10.65	1.64	RPS9	protein metabolism;other metabolic processes;other biological processes	cytosol;translational apparatus;nucleus;other cell component	nucleic acid binding activity;other molecular function	11589548
High	Q9H0R8	Gamma-aminobutyric acid receptor-associated protein-like 1 OS=Homo sapiens OX=9606 GN=GABARAPL1 PE=1 SV=1	1.135	10	1	1	1	117	14	8.73	2.82	GABARAPL1	cell organization and biogenesis;other metabolic processes;stress response	plasma membrane;other membranes;cytosol;cytoskeleton;ER/Golgi;other cytoplasmic organelle;other cell component	signal transduction activity or receptor binding;cytoskeletal activity;other molecular function	16867940
High	Q69YQ0	Cytospin-A OS=Homo sapiens OX=9606 GN=SPECC1L PE=1 SV=2	1.092	1	1	1	1	1117	124.5	5.72	2.59	SPECC1L	cell adhesion;cell cycle OR cell proliferation;cell organization and biogenesis;other biological processes	cytoskeleton;other cell component
High	P01624	Immunoglobulin kappa variable 3-15 OS=Homo sapiens OX=9606 GN=IGKV3-15 PE=1 SV=2	1.086	8	1	1	1	115	12.5	5.19	2.5	IGKV3-15	other biological processes	non-structural extracellular;plasma membrane;other membranes;other cell component	other molecular function	135885120
High	P30050	60S ribosomal protein L12 OS=Homo sapiens OX=9606 GN=RPL12 PE=1 SV=1	1.075	10	1	1	1	165	17.8	9.42	2.11	RPL12	protein metabolism;other metabolic processes	cytosol;translational apparatus;other cell component	nucleic acid binding activity;other molecular function	13081574
High	P38159	RNA-binding motif protein, X chromosome OS=Homo sapiens OX=9606 GN=RBMX PE=1 SV=3	1.058	3	1	1	1	391	42.3	10.05	3.26	RBMX	cell organization and biogenesis;protein metabolism;RNA metabolism OR transcription;other metabolic processes;other biological processes	non-structural extracellular;nucleus;other cell component	nucleic acid binding activity;other molecular function	12141815
High	Q7Z6Z7	E3 ubiquitin-protein ligase HUWE1 OS=Homo sapiens OX=9606 GN=HUWE1 PE=1 SV=3	1.058	0	1	1	1	4374	481.6	5.22	2.41	HUWE1	cell organization and biogenesis;protein metabolism;DNA metabolism;other metabolic processes;stress response;other biological processes	non-structural extracellular;other membranes;cytosol;ER/Golgi;nucleus;other cell component	nucleic acid binding activity;other molecular function
High	P62701	40S ribosomal protein S4, X isoform OS=Homo sapiens OX=9606 GN=RPS4X PE=1 SV=2	1.046	3	1	1	1	263	29.6	10.15	2.25	RPS4X	protein metabolism;other metabolic processes;developmental processes;other biological processes	cytosol;translational apparatus;nucleus;other cell component	nucleic acid binding activity;other molecular function	12867466
High	P35268	60S ribosomal protein L22 OS=Homo sapiens OX=9606 GN=RPL22 PE=1 SV=2	1.038	10	1	1	1	128	14.8	9.19	2.07	RPL22	protein metabolism;other metabolic processes;developmental processes;other biological processes	cytosol;translational apparatus;nucleus;other cell component	other molecular function	24980614
High	Q8WWI1	LIM domain only protein 7 OS=Homo sapiens OX=9606 GN=LMO7 PE=1 SV=3	1.022	1	1	1	1	1683	192.6	8.09	3.05	LMO7	protein metabolism;other metabolic processes;other biological processes	plasma membrane;other membranes;cytosol;nucleus;other cell component	other molecular function	18496362
High	P53618	Coatomer subunit beta OS=Homo sapiens OX=9606 GN=COPB1 PE=1 SV=3	1.012	1	1	1	1	953	107.1	6.05	2.54	COPB1	transport	plasma membrane;other membranes;cytosol;ER/Golgi;other cell component	other molecular function	544323008
High	Q9Y4C4	Malignant fibrous histiocytoma-amplified sequence 1 OS=Homo sapiens OX=9606 GN=MFHAS1 PE=1 SV=2	0.979	1	1	1	1	1052	116.9	7.88	2.54	MFHAS1	stress response;developmental processes;other biological processes	other cell component	other molecular function	826735616
High	Q8N6K7	Sterile alpha motif domain-containing protein 3 OS=Homo sapiens OX=9606 GN=SAMD3 PE=1 SV=2	0.973	5	1	1	1	520	61.2	7.09	0	SAMD3					Phospho [S364]
Medium	P62829	60S ribosomal protein L23 OS=Homo sapiens OX=9606 GN=RPL23 PE=1 SV=1	0.958	6	1	1	1	140	14.9	10.51	1.89	RPL23	cell organization and biogenesis;protein metabolism;other metabolic processes;transport;other biological processes	cytosol;translational apparatus;nucleus;other cell component	enzyme regulator activity;nucleic acid binding activity;other molecular function	198362592
Medium	Q6NVV1	Putative 60S ribosomal protein L13a protein RPL13AP3 OS=Homo sapiens OX=9606 GN=RPL13AP3 PE=5 SV=1	0.946	8	1	1	1	102	12.1	10.76	1.91	RPL13AP3	protein metabolism;other metabolic processes	translational apparatus	other molecular function	10259897
Medium	Q9Y265	RuvB-like 1 OS=Homo sapiens OX=9606 GN=RUVBL1 PE=1 SV=1	0.906	2	1	1	1	456	50.2	6.42	2.01	RUVBL1	cell cycle OR cell proliferation;cell organization and biogenesis;protein metabolism;DNA metabolism;other metabolic processes;stress response;other biological processes	other membranes;cytosol;cytoskeleton;nucleus;other cell component	other molecular function	20293768
Medium	Q96CW1	AP-2 complex subunit mu OS=Homo sapiens OX=9606 GN=AP2M1 PE=1 SV=2	0.904	2	1	1	1	435	49.6	9.54	1.94	AP2M1	cell organization and biogenesis;other metabolic processes;transport;other biological processes	plasma membrane;other membranes;cytosol;other cytoplasmic organelle;other cell component	signal transduction activity or receptor binding;other molecular function	15131536
Medium	P62891	60S ribosomal protein L39 OS=Homo sapiens OX=9606 GN=RPL39 PE=1 SV=2	0.873	20	1	1	1	51	6.4	12.56	3.02	RPL39	protein metabolism;other metabolic processes;stress response;other biological processes	non-structural extracellular;cytosol;translational apparatus	nucleic acid binding activity;other molecular function	19702348
Medium	O75469	Nuclear receptor subfamily 1 group I member 2 OS=Homo sapiens OX=9606 GN=NR1I2 PE=1 SV=1	0.865	5	1	1	1	434	49.7	8.35	3.34	NR1I2	other metabolic processes;transport;signal transduction;other biological processes	cytoskeleton;nucleus;other cell component	nucleic acid binding activity;other molecular function	99072248
Medium	Q12792	Twinfilin-1 OS=Homo sapiens OX=9606 GN=TWF1 PE=1 SV=3	0.864	2	1	1	1	350	40.3	6.96	1.97	TWF1	cell organization and biogenesis;protein metabolism;other metabolic processes;other biological processes	plasma membrane;other membranes;cytosol;cytoskeleton;nucleus;other cell component	cytoskeletal activity;other molecular function	9588912
Medium	P16401	Histone H1.5 OS=Homo sapiens OX=9606 GN=HIST1H1B PE=1 SV=3	0.863	5	1	1	1	226	22.6	10.92	2.33	H1-5	cell organization and biogenesis;other biological processes	nucleus;other cell component	nucleic acid binding activity;other molecular function	17801504
Medium	P62899	60S ribosomal protein L31 OS=Homo sapiens OX=9606 GN=RPL31 PE=1 SV=1	0.85	7	1	1	1	125	14.5	10.54	2.06	RPL31	protein metabolism;other metabolic processes	cytosol;translational apparatus;nucleus	other molecular function	17550988
Medium	P63010	AP-2 complex subunit beta OS=Homo sapiens OX=9606 GN=AP2B1 PE=1 SV=1	0.839	1	1	1	1	937	104.5	5.38	2.18	AP2B1	cell organization and biogenesis;other metabolic processes;transport;developmental processes;other biological processes	plasma membrane;other membranes;cytosol;other cytoplasmic organelle;other cell component	other molecular function	20086592
Medium	Q8N4U5	T-complex protein 11-like protein 2 OS=Homo sapiens OX=9606 GN=TCP11L2 PE=2 SV=1	0.831	7	1	1	1	519	58.1	4.96	0	TCP11L2	signal transduction
Medium	P01591	Immunoglobulin J chain OS=Homo sapiens OX=9606 GN=JCHAIN PE=1 SV=4	0.827	6	1	1	1	159	18.1	5.24	2.52	JCHAIN	cell organization and biogenesis;stress response;other biological processes	non-structural extracellular	signal transduction activity or receptor binding;other molecular function	36028032
Medium	P02751	Fibronectin OS=Homo sapiens OX=9606 GN=FN1 PE=1 SV=4	0.815	0	1	1	1	2386	262.5	5.71	1.8					24001748
Medium	P23396	40S ribosomal protein S3 OS=Homo sapiens OX=9606 GN=RPS3 PE=1 SV=2	0.812	5	1	1	1	243	26.7	9.66	2.18	RPS3	cell cycle OR cell proliferation;cell organization and biogenesis;protein metabolism;DNA metabolism;other metabolic processes;stress response;other biological processes	plasma membrane;other membranes;cytosol;cytoskeleton;mitochondrion;ER/Golgi;translational apparatus;nucleus;other cell component	cytoskeletal activity;nucleic acid binding activity;other molecular function	24991860
Medium	P07332	Tyrosine-protein kinase Fes/Fps OS=Homo sapiens OX=9606 GN=FES PE=1 SV=3	0.795	1	1	2	1	822	93.4	6.73	0	FES	cell adhesion;cell cycle OR cell proliferation;cell organization and biogenesis;protein metabolism;other metabolic processes;stress response;signal transduction;other biological processes	plasma membrane;other membranes;cytosol;cytoskeleton;ER/Golgi;other cell component	signal transduction activity or receptor binding;cytoskeletal activity;kinase activity;other molecular function		Phospho [T409; S410; S411; S412]
Medium	P43004	Excitatory amino acid transporter 2 OS=Homo sapiens OX=9606 GN=SLC1A2 PE=1 SV=2	0.79	6	1	1	1	574	62.1	6.54	3.69	SLC1A2	cell-cell signaling;cell organization and biogenesis;other metabolic processes;stress response;transport;developmental processes;other biological processes	plasma membrane;other membranes;other cell component	transporter activity;other molecular function	10716345	Acetyl [K158]; Phospho [T190; T192]
Medium	P42858	Huntingtin OS=Homo sapiens OX=9606 GN=HTT PE=1 SV=2	0.771	1	1	1	1	3142	347.4	6.2	0	HTT	cell cycle OR cell proliferation;cell organization and biogenesis;transport;other biological processes	other membranes;cytosol;cytoskeleton;ER/Golgi;nucleus;other cytoplasmic organelle;other cell component	cytoskeletal activity;other molecular function		Acetyl [K1761]
