# Supplementary material for: USP8 promotes the tumorigenesis of intrahepatic cholangiocarcinoma via stabilizing OGT
Source: Cancer Cell Int. 2024 Jul 7;24:238. doi: 10.1186/s12935-024-03370-w (PMC11229306; doi:10.1186/s12935-024-03370-w)
Supplement: Supplementary file 6 — Supplementary Material 6. [file 12935_2024_3370_MOESM6_ESM.xls]

st_rna_id	rna_id	gene_id	diffexp_log2fc_CON-vs-OE	diffexp_deseq2_qvalue_CON-vs-OE	diffexp_deseq2_pvalue_CON-vs-OE
NM_001025603	NM_001025603	5993	-0.468846805578645	0.599918919635044	0.151477423010928
NM_021107	NM_021107	6183	0.842229572802525	0.579169555314445	0.136366703340399
NM_001317207	NM_001317207	51523	-0.959099325957029	0.865234453348502	0.480306031456085
NM_173803	NM_173803	255027	-0.359142932937588	0.957765445494211	0.816842821146023
NM_001354270	NM_001354270	287	0.710505235873136	0.964493568817352	0.848159305376136
NM_139008	NM_139008	3077	5.00807856473027	0.662038981260268	0.201536145327495
NM_001253902	NM_001253902	4232	-1.16967223416375	0.120169449715405	0.00711398330448352
NM_170771	NM_170771	64577	-0.454240747710341	0.957765445494211	0.792716661546443
NM_001031696	NM_001031696	23646	1.01729246854013	0.409516161917123	0.0601161073706431
NM_182607	NM_182607	340547	1.85272718375791	0.791975049853372	0.350118077481817
NM_018283	NM_018283	55270	-0.945687613503215	0.408357818058641	0.0596959102562444
NM_017722	NM_017722	55621	-1.03607032391106	0.698710035443581	0.237932967113912
NM_001301039	NM_001301039	79630	3.81358590204766	0.741317767677054	0.28772696804989
NM_001363570	NM_001363570	5140	-0.541037903733651	0.957765445494211	0.817902752613799
NM_014068	NM_014068	170679	1.78876105099204	0.928541292042541	0.639299223930387
rna-NM_001385472.1-2	rna-NM_001385472.1-2	200030	-0.372144293016856	0.968297227547007	0.859974026981833
NM_001199672	NM_001199672	813	-0.780401371719759	0.913762353018555	0.581027522441175
NM_002115	NM_002115	3101	-2.22586885732693	0.846584508802842	0.442566265429216
NM_004504	NM_004504	3267	-0.321135576862361	0.74885792838534	0.296109787485117
NM_001303272	NM_001303272	25926	5.33175960955333	0.630216651239119	0.173596422297493
NM_022114	NM_022114	63976	-0.377818143621567	0.834668407396606	0.418419059327094
NM_032125	NM_032125	84065	1.181912867331	0.052732103122198	0.002067157628377
NM_001346497	NM_001346497	51347	-2.46101659858695	0.893708047262706	0.538068941649168
NM_001260512	NM_001260512	4257	1.22245404822063	0.553426827273937	0.12109037674329
NM_001011666	NM_001011666	9586	0.917439053823947	0.51249891512399	0.0984224622838595
NM_001204837	NM_001204837	374900	0.906896152201631	0.957765445494211	0.824117163052
NM_001144994	NM_001144994	257407	0.29630233609595	0.85253656647873	0.453654882518485
NM_017812	NM_017812	54927	0.204040347417326	0.877507865776305	0.498481968895333
NM_001079840	NM_001079840	54940	2.4175916897073	0.811450453891477	0.383750331010898
rna-NM_001375640.1-3	rna-NM_001375640.1-3	114823	-6.21426500278436	0.539574231533389	0.11230966243857
NM_001170689	NM_001170689	142678	0.217802051709382	0.957765445494211	0.75107424973813
NM_001293190	NM_001293190	4595	1.57703515835535	0.853425163221331	0.455096698205383
NM_001202423	NM_001202423	81627	3.94872260802606	0.742379248121218	0.290270469818131
NM_001330274	NM_001330274	151525	0.788067260254124	0.812381301838618	0.387753199172913
NM_001142614	NM_001142614	23301	-0.979867585068389	0.344720333829939	0.0431043952233236
NM_207044	NM_207044	2029	-0.419265635704877	0.805516675705439	0.373507918003714
NM_000756	NM_000756	1392	2.15434266410397	0.848781054269812	0.445793318664921
NM_001204466	NM_001204466	8241	0.781406351200261	0.848781054269812	0.448662497965089
NM_145272	NM_145272	146853	-0.651175098836219	0.957765445494211	0.787908760873955
NM_014423	NM_014423	27125	-0.91840132031276	0.502087762397687	0.0928771594125746
NM_001304996	NM_001304996	124491	-0.690938446773178	0.44586831207863	0.0722878561530142
NM_001376041	NM_001376041	8395	3.64466193491931	0.792967799878393	0.355402317338416
NM_020135	NM_020135	56897	-0.0160595859015117	0.992321822035326	0.943453909918904
NM_001349239	NM_001349239	1657	-6.03931843904332	0.326713730549341	0.0391034569389438
NM_001346898	NM_001346898	1956	-2.54129568148778	0.666843497865215	0.205984242162322
NM_001385226	NM_001385226	647135	6.19600737232333	0.540855282424431	0.113329549634117
NM_001376821	NM_001376821	4154	-4.01891885461049	0.172494966918707	0.0130362713999686
NM_001242464	NM_001242464	84152	-1.6462331706362	0.862834367963531	0.475088725945272
NM_016524	NM_016524	51760	-0.552304875834714	0.963451451084233	0.84183521066744
NM_016337	NM_016337	51466	0.628220844824037	0.583215211887715	0.138753712024384
NM_001376318	NM_001376318	79712	4.83808580673954	0.679475398123176	0.217475473181961
NM_001321295	NM_001321295	132001	1.36251627304109	0.833455726216501	0.415764887110311
NM_001122870	NM_001122870	132160	1.12739428864167	0.677148471559294	0.214854852841725
NM_078480	NM_078480	22827	0.119603108750661	0.957765445494211	0.816872877609561
NM_033505	NM_033505	85465	-1.03951861184777	0.364661486692262	0.0479413838657071
NM_001349956	NM_001349956	11200	1.90936952091433	0.922211892668623	0.597778555582449
NM_019886	NM_019886	56548	0.544199660630317	0.585629062692818	0.140885426900187
NM_001283	NM_001283	1174	0.354923312764796	0.741317767677054	0.286081646271884
NM_006526	NM_006526	7764	-2.05318172538109	0.00903134550387351	0.000183541209072283
NM_001387127	NM_001387127	84102	-5.17809671599278	0.507961816855767	0.0962422359043933
NM_001308366	NM_001308366	54858	6.23077853674394	0.538926856421372	0.111305952306063
NM_001377332	NM_001377332	25890	-0.758905832746203	0.863030805557927	0.47553432167588
NM_001330351	NM_001330351	7168	-1.11091608852598	0.857185418193672	0.459723374087315
NM_001303494	NM_001303494	23466	0.525061666798953	0.907613032844393	0.572585699952196
rna-NM_001163321.4-2	rna-NM_001163321.4-2	90060	-2.8092769219386	0.590303882198718	0.144442551511427
NM_001293076	NM_001293076	1124	3.82279332935437	0.776584068812276	0.331856031289504
NM_001323395	NM_001323395	2039	-1.99692636842078	0.928348754163564	0.620282151938325
NM_001168390	NM_001168390	414152	-2.87198116281577	0.84473870412321	0.44014739028333
NM_001198906	NM_001198906	55249	1.62604091639046	0.669645532189853	0.208359909089326
NM_001282175	NM_001282175	1209	0.862203337765649	0.626637154017836	0.171490753610788
NM_001206992	NM_001206992	9971	0.906896152201631	0.957765445494211	0.824117163052
NM_024417	NM_024417	2232	0.751734067012243	0.355405842232535	0.0456173092458654
NM_001308281	NM_001308281	146862	-1.01665719944086	0.957765445494211	0.803243353878186
rna-NM_001301229.2-2	rna-NM_001301229.2-2	3149	0.697176517238129	0.965383919082652	0.852070617199736
NM_001323289	NM_001323289	6792	0.0320829775759328	0.997908180652322	0.962396381750728
NM_001345846	NM_001345846	79173	-0.232158704590699	0.957765445494211	0.808669762354697
NM_001286754	NM_001286754	171024	2.31416871147731	0.7316330522473	0.275756980040331
NM_003279	NM_003279	7125	2.3835912642967	0.891961064545033	0.530231495141098
NM_001363595	NM_001363595	10062	2.40666980046492	0.893708047262706	0.546739607960722
NM_001689	NM_001689	518	0.0602097838724965	0.968639917708824	0.860680174466621
NM_000181	NM_000181	2990	-0.378582172200134	0.620429762676065	0.166973584458389
NM_001375741	NM_001375741	10152	0.416891557386799	0.91604157071003	0.585104485665082
NM_001348269	NM_001348269	5275	-1.01665719944086	0.957765445494211	0.803243353878186
NM_001291420	NM_001291420	440295	-0.22740849634614	0.938253710577569	0.673859281695246
NM_001248005	NM_001248005	56938	-2.30485287680309	0.797755262678557	0.362251913931998
NM_001500	NM_001500	2762	0.011351341512832	0.998027603832377	0.964015051166043
NM_001320003	NM_001320003	29127	-2.43241047867986	0.372153496725925	0.0496404298987602
NM_001379413	NM_001379413	5993	-0.435277199026432	0.928541292042541	0.651752385100225
NM_001371234	NM_001371234	138065	1.78772268741755	0.928541292042541	0.648531142922643
NM_001378347	NM_001378347	65009	-4.56102681353867	0.631249100708122	0.174461217749687
NM_001385992	NM_001385992	51306	-8.6810413584092	0.0141081112258417	0.000334482118900249
rna-NM_130771.5-2	rna-NM_130771.5-2	126014	0.906896152201631	0.957765445494211	0.824117163052
NM_001353309	NM_001353309	51571	-4.04348389252323	0.756650794650191	0.304408863159261
NM_013280	NM_013280	23769	4.74493544553885	0.687178050098975	0.226589333912449
NM_001242638	NM_001242638	133396	-1.01665719944086	0.957765445494211	0.803243353878186
NM_001013845	NM_001013845	541578	2.3968857538408	0.814370271822458	0.391422104184432
NM_001256460	NM_001256460	54973	1.9525555824246	0.774165323781764	0.32822322436229
NM_021120	NM_021120	1741	0.175407397404074	0.990301727027443	0.935972844214743
NM_024719	NM_024719	79774	-0.925453470952114	0.915745861408561	0.584313872123433
NM_001136196	NM_001136196	30000	-0.833054366990833	0.506670279833981	0.095352541296588
NM_002520	NM_002520	4869	-0.601992014350951	0.114326497532622	0.00659649205042211
NM_016579	NM_016579	51293	0.798407103036669	0.344729677840389	0.0431375096071357
NM_001032394	NM_001032394	57211	-1.18142961321547	0.112163968573498	0.00639409600496358
NM_001134999	NM_001134999	10979	-4.46602567634781	0.715779870268982	0.255720616002017
rna-NM_001145862.2-2	rna-NM_001145862.2-2	10903	-0.180918763986403	0.957765445494211	0.809299606758451
NM_001348365	NM_001348365	143279	0.160237269822371	0.998027603832377	0.964118174169438
NM_031294	NM_031294	83450	0.734152751129696	0.928541292042541	0.651209835920895
NM_001135734	NM_001135734	171017	-0.0772264469168929	0.980171134506917	0.902635933349462
NM_001300830	NM_001300830	128061	-0.0616326268782523	0.972859149349888	0.874717768508723
NM_003610	NM_003610	8480	0.129119005750961	0.928541292042541	0.646430192579258
NM_001321587	NM_001321587	817	5.27039070158067	0.636044070164241	0.178656102401914
NM_001142429	NM_001142429	9643	-1.5157863690647	0.342676134633983	0.0427161894411307
NM_001998	NM_001998	2199	-3.90142081753257	0.446512889226945	0.0725418590102914
NM_017821	NM_017821	54933	-2.28312632550686	0.756705555460469	0.304503213660871
NM_001293213	NM_001293213	203068	-5.17744215605617	0.644478910616848	0.18664463754469
NM_207123	NM_207123	2549	-1.51764480331269	0.897576799103756	0.551790837379209
NM_001103167	NM_001103167	100125288	0.756659227362449	0.841774493332689	0.433992783665197
NM_001204830	NM_001204830	51601	0.904380998938568	0.845237808655566	0.440650923271207
NM_001142864	NM_001142864	9780	0.295440433505412	0.458065081359593	0.0765237468797686
NM_020360	NM_020360	57048	-0.231427074560144	0.957765445494211	0.767210735823836
NM_001270531	NM_001270531	9589	-0.564886498688201	0.742929339121558	0.2905363888994
NM_002497	NM_002497	4751	-2.35001941580713	1.29144219610872e-06	5.75537497646866e-09
NM_005990	NM_005990	6793	-0.432032294363731	0.32654352858308	0.0390696113364133
NM_001323980	NM_001323980	220963	-0.133701095714983	0.993927666327286	0.949079110450052
NM_001319079	NM_001319079	3159	-2.60296721756268	0.596183840315208	0.149321052300081
NM_001039141	NM_001039141	11078	1.24839805101489	0.694056194690964	0.232999753946954
NM_001366577	NM_001366577	10250	-0.39397865309143	0.872890967108678	0.492761610775368
NM_016235	NM_016235	51704	-0.774469712373957	0.333563228716781	0.0406277052018421
rna-NM_001316893.2-2	rna-NM_001316893.2-2	106707243	0.787793959505581	0.639421431972809	0.181741966799897
NM_001293091	NM_001293091	996	-0.30942691091758	0.928541292042541	0.639966166888832
rna-NM_144686.4-5	rna-NM_144686.4-5	147798	-0.30686362617975	0.957765445494211	0.785172520613113
NM_001366600	NM_001366600	10250	-1.88664512237783	0.652982718760044	0.19296590494347
NM_016072	NM_016072	51026	-0.402783411452964	0.673652671316362	0.212389338746912
NM_001270837	NM_001270837	1397	1.73866684466322	0.756705555460469	0.304545675114696
rna-NM_021959.3-3	rna-NM_021959.3-3	6992	0.628071456336028	0.355229927758809	0.0455699897416157
NM_001253701	NM_001253701	55914	-1.73582286969253	0.811948188103332	0.385373806072611
NM_001376195	NM_001376195	5514	-2.93271253149542	0.834855404906933	0.4225810497012
NM_002733	NM_002733	5571	0.467607327702164	0.537022820546976	0.110378421603717
NM_001364700	NM_001364700	9786	-1.35610429387175	0.650722989068969	0.19114535897819
NM_144697	NM_144697	148523	-0.828301238491203	0.780955480531096	0.337664700286875
NM_001366357	NM_001366357	51390	-1.23200121462157	0.837626259552156	0.428633314855736
NM_001335	NM_001335	1521	-0.034587899860532	0.998027603832377	0.98056272453332
NM_001145639	NM_001145639	26086	1.25750725711129	0.601653675601029	0.152654929631764
NM_001352062	NM_001352062	55259	2.83630964437349	0.862834367963531	0.475103648019533
NM_001080950	NM_001080950	4641	-0.603324751730746	0.346108695646638	0.0437170387626623
NM_016483	NM_016483	51533	4.14485786425692	0.743590853416345	0.291937651721929
NM_001288725	NM_001288725	26610	-0.735120027087675	0.862411404494501	0.472290705403514
NM_001348704	NM_001348704	283726	1.68455686663447	0.901769775183634	0.562577119271954
NM_001281293	NM_001281293	23528	-1.32419870833546	0.929883819636501	0.654111144398095
rna-NM_001278918.2-2	rna-NM_001278918.2-2	2006	1.82733530799412	0.928541292042541	0.641150220132276
NM_080861	NM_080861	90864	0.720608075979752	0.652438333402147	0.192378739504215
NM_001193612	NM_001193612	51174	-3.85845985382212	0.773586535474074	0.327578816003753
NM_001382654	NM_001382654	10150	-0.718521051079287	0.957765445494211	0.719064638133526
NM_001185181	NM_001185181	10471	0.817279673009212	0.796285717004699	0.360175203719857
NM_016068	NM_016068	51024	1.19314794895079	0.053825833307224	0.00213446504119181
NM_212476	NM_212476	2335	-0.115542300849971	0.957765445494211	0.781462675337768
NM_001330441	NM_001330441	6195	21.2976646929075	6.60484799274351e-07	2.13947580849371e-09
NM_001303405	NM_001303405	55280	-5.80578430252532	0.384985369510972	0.0528755829859252
NM_001366165	NM_001366165	55225	1.1194979998285	0.728600394583936	0.268826760291887
NM_002223	NM_002223	3709	-0.573425287780004	0.773586535474074	0.327130307331504
NM_001025389	NM_001025389	272	-0.193516553909297	0.935926679617068	0.6688645319308
NM_001363170	NM_001363170	137492	0.906896152201631	0.957765445494211	0.824117163052
NM_001145191	NM_001145191	285550	0.487277028122325	0.345987669237209	0.0436434356658018
NM_006973	NM_006973	7580	1.40085856841777	0.219867933931157	0.0194382705474748
NM_199329	NM_199329	29015	-0.57773806866004	0.584248558254252	0.139962066482027
rna-NM_001163735.2-2	rna-NM_001163735.2-2	80179	-0.739197578438943	0.433180480233529	0.0674956463382771
NM_173176	NM_173176	2185	-0.111675096166218	0.964493568817352	0.848820600985891
NM_194323	NM_194323	9381	-3.24550757443717	0.69041185360174	0.229561404716195
NM_001290629	NM_001290629	51094	-4.31731918478431	0.729309198854635	0.272189364076948
NM_001378414	NM_001378414	9759	-0.678549461306857	0.928541292042541	0.626468012161221
NM_152683	NM_152683	201973	0.0994716236843211	0.965390748266562	0.852216071538606
rna-NM_001135775.4-2	rna-NM_001135775.4-2	11094	1.57842418440802	0.829847039683703	0.412327886926519
NM_144980	NM_144980	168090	-2.87198116281577	0.84473870412321	0.44014739028333
rna-NM_021184.4-6	rna-NM_021184.4-6	57827	0.233380501685385	0.893708047262706	0.545449162095077
NM_004701	NM_004701	9133	-1.900919384006	0.00124752921658053	1.66018062369903e-05
NM_001297640	NM_001297640	51279	2.33854793039582	0.046778527047153	0.00171686439408457
NM_001077691	NM_001077691	79796	-2.44663716371655	0.893708047262706	0.540536787027338
NM_001505	NM_001505	2852	-1.30400888505474	0.699057841954612	0.238551349923491
NM_013376	NM_013376	29950	0.671753714708365	0.478764932458417	0.0838292412739777
NM_016476	NM_016476	51529	0.363012149619044	0.837358162381775	0.428215717850843
NM_003825	NM_003825	8773	0.128083653419865	0.957765445494211	0.772483268967607
NM_001387462	NM_001387462	26140	-4.19535138867884	0.741317767677054	0.286235670869022
NM_001278542	NM_001278542	85458	-2.54447681027172	0.878962253809544	0.501302995420839
NM_001348194	NM_001348194	83732	0.210148693193204	0.974504955562288	0.883011820465189
NM_181673	NM_181673	8473	2.29693061575402	0.00513588131296079	9.07055047432209e-05
NM_001377551	NM_001377551	7871	-1.20222610060897	0.897786434510986	0.552049375004764
NM_033641	NM_033641	1288	1.72179339477595	0.716005146275001	0.256726762885221
NM_015277	NM_015277	23327	-0.469319777773601	0.619222335258232	0.165895065266323
NM_001130859	NM_001130859	9677	6.39307346221104	0.520996110514338	0.102237514298297
rna-NM_001352418.1-2	rna-NM_001352418.1-2	79796	5.55404695269662	0.605752829087615	0.156172112589999
NM_014167	NM_014167	29080	-0.208340740255795	0.807321317590548	0.375754580718559
rna-NM_002931.4-6	rna-NM_002931.4-6	6015	0.736892756132512	0.336004854914753	0.04123793892666
NM_176806	NM_176806	4338	0.27964593582237	0.752049913234566	0.298457980278556
NM_001008744	NM_001008744	55775	0.626440706200009	0.776584068812276	0.333140141812942
NM_001349490	NM_001349490	54899	-1.01665719944086	0.957765445494211	0.803243353878186
NM_001029874	NM_001029874	387849	0.614026981902661	0.893886806707198	0.547235481732607
NM_001163437	NM_001163437	93627	0.621035776286626	0.957765445494211	0.820189730879019
NM_144705	NM_144705	150483	1.50739269181443	0.741478205343709	0.289062868314327
NM_175040	NM_175040	27090	0.726707749242709	0.616299699471422	0.164197838592394
NM_001081563	NM_001081563	1760	0.993275418896375	0.148870961317139	0.0101575527992857
NM_001363789	NM_001363789	92335	2.10986960304118	0.912166266436677	0.578531206033163
NM_001349294	NM_001349294	23355	-5.76356626047434	0.389677931069945	0.054370542488629
NM_006809	NM_006809	10953	0.715289403728186	0.233109866791487	0.0218065555837378
NM_001388287	NM_001388287	5909	-0.586097177874245	0.957765445494211	0.721029791897494
NM_001282410	NM_001282410	5510	-1.71608145634722	0.886108329911146	0.518638986504762
NM_015686	NM_015686	27112	0.928723028853158	0.0479116822306506	0.00178952757613216
NM_001287582	NM_001287582	995	-1.36719895688106	0.483050386338119	0.0852847289027677
NM_022051	NM_022051	54583	0.803619773598043	0.0712071048490406	0.00318220736896176
NM_001377254	NM_001377254	59338	-4.17599704071006	0.741317767677054	0.288509471232407
NM_001282592	NM_001282592	57823	-1.17235949426065	0.808748444423643	0.377192345180252
NM_001002838	NM_001002838	65267	1.45165066489155	0.928541292042541	0.622432434473544
NM_001387312	NM_001387312	7692	-3.94389892069569	0.28867889690143	0.0311979050501298
NM_016233	NM_016233	51702	0.149301878140514	0.957765445494211	0.756407102993641
rna-NM_001080485.4-2	rna-NM_001080485.4-2	10838	2.09798540960885	0.754132017505648	0.300236071768484
NM_007171	NM_007171	10585	0.368301130669568	0.953101588167758	0.704855292319341
NM_001317990	NM_001317990	51341	-0.623755037850204	0.596333482479955	0.149477087535054
NM_175735	NM_175735	254773	0.941805354535127	0.83943279234746	0.430724312362195
NM_001377131	NM_001377131	109	0.259870894484514	0.746228322722134	0.293888343190979
NM_001145160	NM_001145160	7171	-1.79007587053812	0.00316566480406321	5.12719087065615e-05
NM_004580	NM_004580	5873	-4.33274270779066	0.728600394583936	0.270447803524609
NM_001367364	NM_001367364	83445	-4.54793499528888	0.620564649133741	0.167113235315208
NM_001375699	NM_001375699	10152	-2.87516165728868	0.862093155688964	0.469441943346372
NM_003057	NM_003057	6580	1.96723489949863	0.792967799878393	0.354893056344106
NM_001312691	NM_001312691	54802	0.213735306770675	0.898935966158085	0.554952577543505
NM_001354928	NM_001354928	7415	-2.49824729395176	0.667292082827815	0.206577704586487
NM_001318335	NM_001318335	550631	0.325082310491052	0.949409147202319	0.695827115964159
NM_018087	NM_018087	55706	-1.44432968392601	0.858879322857282	0.461797374631938
NM_001351239	NM_001351239	23583	1.38293461348501	0.792967799878393	0.354708522853315
NM_016252	NM_016252	57448	-0.921535518224361	0.747005397696883	0.294774753781931
NM_001297767	NM_001297767	51023	-0.775951152860577	0.452172367610402	0.0746453135469994
NM_000495	NM_000495	1287	0.209840180614359	0.928541292042541	0.642365010478823
NM_001351342	NM_001351342	51135	4.99309794876431	0.662205215952553	0.202905208841119
NM_015474	NM_015474	25939	-0.57683606486091	0.525002706027325	0.104632222794136
NM_001376780	NM_001376780	81608	-3.00261027599278	0.848781054269812	0.449327892433251
NM_001164721	NM_001164721	5724	-2.19383095067181	0.184167894762679	0.0144776375810296
NM_001356	NM_001356	1654	-0.992226754054384	0.282201283793564	0.0298806839240029
NM_002163	NM_002163	3394	-0.506861151754119	0.480508437280395	0.0844171276603649
NM_198398	NM_198398	51614	0.510713246836484	0.957765445494211	0.728299475041971
NM_001350900	NM_001350900	54103	3.72999646131343	0.655080682645164	0.194725208330175
NM_198382	NM_198382	8913	2.01622928956897	0.913587809583581	0.580756095821055
NM_001357321	NM_001357321	64241	-1.01665719944086	0.957765445494211	0.803243353878186
NM_001366839	NM_001366839	57554	-0.998001354379454	0.870263123982878	0.488229986983798
rna-NM_001288.5-6	rna-NM_001288.5-6	1192	0.298305889467836	0.841724747703174	0.433790544981355
NM_001353521	NM_001353521	55174	-5.3806235723599	0.62383223416604	0.169742912935994
NM_001363101	NM_001363101	58500	0.312334764781554	0.988266496754975	0.927635489186031
rna-NM_001384290.1-4	rna-NM_001384290.1-4	3135	0.906896152201631	0.957765445494211	0.824117163052
NM_001371161	NM_001371161	4897	-1.20661882645003	0.924090284391533	0.602527900818785
NM_145918	NM_145918	1514	0.545967428726518	0.26660305713158	0.0271761864507652
NM_080599	NM_080599	26019	-7.04634884971079	0.4280228721108	0.0660120279159079
NM_001384594	NM_001384594	55095	-0.253719663606364	0.992321822035326	0.943192257005253
NM_020987	NM_020987	288	-0.96718363223155	0.957765445494211	0.748171410708817
NM_005176	NM_005176	517	0.7207407040345	0.305979172629389	0.0346016308736008
NM_001352113	NM_001352113	55591	-0.223448391196011	0.972804147031199	0.874275312382025
NM_001363589	NM_001363589	128387	-0.555984909845519	0.951637231583635	0.700887064781732
NM_018397	NM_018397	55349	-0.451203913807574	0.716366804104077	0.2570277032964
NM_001387472	NM_001387472	1902	-2.69565662815344	0.756650794650191	0.303829138344411
NM_001204857	NM_001204857	6921	-0.244277158202312	0.848781054269812	0.447641622438594
NM_001364356	NM_001364356	4208	-0.12538950353868	0.998027603832377	0.97354617436017
NM_001161728	NM_001161728	5320	-1.01665719944086	0.957765445494211	0.803243353878186
NM_001350751	NM_001350751	259232	5.52397954216903	0.471050011106595	0.0809283123397833
NM_006646	NM_006646	10810	-0.781579283167696	0.523655541166441	0.10401653735342
NM_001366647	NM_001366647	25870	4.73000293762518	0.688250116204633	0.228075610262494
NM_002267	NM_002267	3839	-0.976161502429986	0.301764541267721	0.033650440277428
NM_001195396	NM_001195396	10124	-0.215183972269844	0.928541292042541	0.63620569535221
NM_001012507	NM_001012507	387103	-1.3103382706314	0.297197547341533	0.0326576392008571
NM_032319	NM_032319	84279	0.729849710888804	0.468744239105387	0.0803677607280219
NM_001278727	NM_001278727	8625	-5.39627051932981	0.621540652780105	0.168491017514191
NM_001323370	NM_001323370	8839	0.362796138727705	0.957765445494211	0.769227652845145
NM_022131	NM_022131	64084	-1.04504231622636	0.791975049853372	0.351637010330188
NM_001350484	NM_001350484	10487	-3.82056743830729	0.238995164482731	0.0228046853679261
NM_201649	NM_201649	6536	-3.00261027599278	0.848781054269812	0.449327892433251
NM_080823	NM_080823	6725	-0.649644297335381	0.928541292042541	0.640521450252512
NM_001306144	NM_001306144	8776	-1.54103413796275e-05	0.99999534763145	0.99999534763145
NM_198516	NM_198516	374378	0.72675805506078	0.0804630101967188	0.00384843960603869
NM_025164	NM_025164	23387	-0.675081504197038	0.350376620597742	0.044624801496861
NM_001258291	NM_001258291	146547	-0.368639478321941	0.957765445494211	0.758901283071344
NM_001384944	NM_001384944	54971	-2.4574238525204	0.878987759833991	0.501858952011943
NM_001349421	NM_001349421	54800	0.345363349696765	0.986558851079437	0.922909236337228
NM_001367497	NM_001367497	91526	-0.0322468819644039	0.998027603832377	0.978186494993227
rna-NM_022551.3-2	rna-NM_022551.3-2	6222	0.790291192722222	0.304455899454253	0.0343351478587305
NM_016657	NM_016657	11015	-1.11499517449485	0.506844461413442	0.0954542428774016
NM_012470	NM_012470	23534	-0.886128713298015	0.675924927932062	0.21426458975937
rna-NM_005768.6-2	rna-NM_005768.6-2	10162	-0.460756849587902	0.140524146523849	0.00909805999405458
NM_004849	NM_004849	9474	0.481788993492536	0.312425295405584	0.035878501160095
NM_001204506	NM_001204506	160851	-9.33348650288366	1.05866981373488e-07	1.90031100509479e-10
NM_181485	NM_181485	84619	0.275845669005613	0.848781054269812	0.447381951074564
NM_001350675	NM_001350675	889	0.11036161689216	0.993779253432624	0.948691865918532
rna-NM_001254717.2-4	rna-NM_001254717.2-4	1616	2.58837679933081	0.862093155688964	0.468223022074229
NM_001202517	NM_001202517	8837	0.340449694516133	0.985786557076573	0.921026518106664
NM_001330543	NM_001330543	94240	0.844460310199183	0.94465438791563	0.687210595758662
NM_001330393	NM_001330393	7716	-1.14689386695184	0.687178050098975	0.225880343962353
NM_003488	NM_003488	8165	-10.3850984607374	2.00505921277245e-12	7.86005715991512e-16
NM_001371221	NM_001371221	7127	0.133230772862156	0.957765445494211	0.779483496429957
NM_001351738	NM_001351738	285367	-2.5856061939941	0.885349297226761	0.516917920702433
NM_001321243	NM_001321243	81552	-4.59175297154659	0.702979795516948	0.242354788403149
NM_001362927	NM_001362927	8542	-0.752894563661311	0.928348754163564	0.617214868132921
rna-NM_001102669.2-2	rna-NM_001102669.2-2	22800	-1.76263748631534	0.792967799878393	0.354724642858143
NM_032283	NM_032283	84243	0.36236030568828	0.515007669655969	0.0992867802522361
NM_032717	NM_032717	84803	-0.938543732618221	0.705388328122293	0.244999180135297
NM_003778	NM_003778	8702	0.16769338499559	0.887706965624838	0.522298001541708
NM_018242	NM_018242	55244	-0.33504637182021	0.725745805375115	0.266842330747514
NM_001365638	NM_001365638	23272	-7.08145898972248	0.141570586578542	0.00920863425707221
NM_001289059	NM_001289059	65975	2.81235748390952	0.288613603958124	0.0311514413423209
NM_001352396	NM_001352396	65975	0.623240102592153	0.928541292042541	0.650433856639251
NM_001351291	NM_001351291	25834	1.17464649088454	0.942875071350699	0.684097603558715
NM_001354036	NM_001354036	9063	-2.25986033619601	0.878962253809544	0.500998815692878
NM_001387191	NM_001387191	11273	-1.48282541117376	0.14157393629028	0.00921502323938893
NM_001382804	NM_001382804	2064	1.73841924109705	0.10656879984653	0.00588960463694399
NM_001174103	NM_001174103	124923	-0.595428790557016	0.686397294139303	0.224975394377671
NM_001286095	NM_001286095	56674	1.44382205020881	0.0773647507170649	0.00361361376486555
NM_001363885	NM_001363885	57060	0.931783083940236	0.662205215952553	0.202858125352256
NM_033204	NM_033204	94039	-0.770087054092565	0.597634934874093	0.150047628745639
NM_133458	NM_133458	146198	-1.60804314669109	0.898397482318654	0.553424196781732
rna-NM_001371938.1-2	rna-NM_001371938.1-2	10344	-1.44216427945041	0.862093155688964	0.466671219651237
rna-NM_001242490.2-2	rna-NM_001242490.2-2	29057	3.92679947623161	0.728600394583936	0.270615658312478
NM_080632	NM_080632	65109	-0.775978944713618	0.685048640769721	0.223419148109213
NM_024954	NM_024954	80019	0.304017169701532	0.887580813361488	0.52203848619922
NM_014752	NM_014752	9789	-0.05427473434368	0.957765445494211	0.821879813153505
NM_001257230	NM_001257230	79868	0.678513466230862	0.948551227653142	0.694093377897713
NM_182666	NM_182666	7324	-0.11956177393101	0.972864700400796	0.876540839348875
NM_001135191	NM_001135191	8853	-1.08511604343983	0.574748845937489	0.134009707554055
rna-NM_001350.5-5	rna-NM_001350.5-5	1616	-0.0207855607748968	0.993927666327286	0.949067399978554
NM_001321227	NM_001321227	10013	-0.410728000456009	0.811017282678745	0.379741163199378
NM_001287757	NM_001287757	23142	0.229010891990054	0.957765445494211	0.770001587918543
NM_001080424	NM_001080424	23135	-2.19341201714277	0.0818392767840133	0.00395379843166467
NM_001271168	NM_001271168	64773	-0.278259470696769	0.957212668664507	0.714556620885221
NM_001320247	NM_001320247	93185	1.48465972597537	0.229165898688158	0.0210262596242106
NM_001304941	NM_001304941	23131	1.3543590115573	0.880274534036459	0.504088627514921
NM_001282877	NM_001282877	135932	0.489644417002475	0.966598127188539	0.856270735316648
NM_001347701	NM_001347701	23345	3.06816139353572	0.186632717282826	0.0147787482242199
NM_198949	NM_198949	4521	-0.361656708024945	0.925894997447403	0.605861246315371
NM_001350531	NM_001350531	55132	0.368804928210098	0.928541292042541	0.623926097643773
rna-NM_001282866.2-2	rna-NM_001282866.2-2	220972	-1.3863303661822	0.717944762716441	0.260335058400552
NM_001374360	NM_001374360	85476	3.42204418795329	0.811948188103332	0.386290197026383
NM_001271816	NM_001271816	9937	-0.589967916786188	0.701800468027673	0.240434859527926
rna-NM_001297602.3-2	rna-NM_001297602.3-2	83461	-0.640515056326815	0.957212668664507	0.714767693134661
NM_001367701	NM_001367701	23353	0.528045856269468	0.966543409462982	0.856165061452385
rna-NM_014516.4-8	rna-NM_014516.4-8	4849	-0.259328061622878	0.928541292042541	0.649567894697791
NM_001346476	NM_001346476	51321	2.59477314894705	0.380549402172999	0.0516129577059736
NM_014347	NM_014347	25799	-0.191240822645809	0.84473870412321	0.439866723532535
NM_001100176	NM_001100176	29911	1.2410910155328	0.138225132065568	0.00886080476453989
NM_001322993	NM_001322993	8997	2.83213887714891	0.754132017505648	0.300410886290535
NM_013334	NM_013334	29925	-0.761383025813364	0.659842797122545	0.198791460831547
NM_001164605	NM_001164605	53827	0.0717664457277756	0.997677736155809	0.961547336696511
NM_001258238	NM_001258238	219854	1.44573097575282	0.741317767677054	0.288017372467227
rna-NM_001388012.1-2	rna-NM_001388012.1-2	7917	-2.37773358305343	0.797201256657835	0.361391053892089
NM_004393	NM_004393	1605	-1.12600798943469	0.234385640858369	0.0220371248120737
NM_017684	NM_017684	54832	-0.828736668666418	0.662038981260268	0.201762558831057
NM_001331006	NM_001331006	57579	-1.53583379271998	0.687849272482595	0.227211084683633
rna-NM_001382360.1-2	rna-NM_001382360.1-2	282890	-1.86396207873059	0.928541292042541	0.644714296685275
NM_001387965	NM_001387965	7917	0.439937804617011	0.957765445494211	0.759602946452173
NM_001159651	NM_001159651	91272	1.15840021572803	0.680744541596347	0.218951197882014
NM_005002	NM_005002	4704	0.382943828988178	0.686812442336875	0.225216272847068
NM_022757	NM_022757	64770	-1.93476076768018	0.547162678972083	0.117124964808438
NM_001321676	NM_001321676	123355	0.341525229349746	0.957765445494211	0.822936855687635
NM_015199	NM_015199	23243	-1.13962232425102	0.898935966158085	0.554960947626854
NM_001384532	NM_001384532	54815	-0.0873545267227147	0.978254127759067	0.894759547412046
NM_133493	NM_133493	135228	-5.5730820468509	0.604491224373818	0.154827005917709
NM_013229	NM_013229	317	-4.85739794796433	0.677951573712753	0.215769498979627
rna-NM_001289054.2-2	rna-NM_001289054.2-2	51321	1.67435714119873	0.812870180794554	0.389007564069563
NM_001316994	NM_001316994	147650	0.565772738462721	0.957765445494211	0.723128227249962
rna-NM_052828.3-6	rna-NM_052828.3-6	10107	-2.97820787444776	0.720977670032398	0.262861107519287
NM_001387588	NM_001387588	5747	-1.37816783629149	0.806167804824372	0.374397072341907
NM_001284351	NM_001284351	6550	0.189196497014073	0.728600394583936	0.270798618907642
NM_001384784	NM_001384784	4134	7.71248532914647	0.0182763807626363	0.00046984341070902
NM_001145212	NM_001145212	11309	1.53915784371251	0.862093155688964	0.47031364737606
rna-NM_001369522.1-4	rna-NM_001369522.1-4	56658	1.27978535431254	0.793726245465475	0.356394012195491
NM_001237	NM_001237	890	-2.50645956416899	0.00019158803167208	1.92505099084557e-06
NM_005646	NM_005646	6894	0.0846588626209915	0.962788861958219	0.839723290191573
rna-NM_001387963.1-5	rna-NM_001387963.1-5	7917	-0.680523488000133	0.957765445494211	0.740587118917757
NM_001288755	NM_001288755	55288	-2.78927198287982	0.570790106384185	0.13153595809525
NM_007058	NM_007058	11131	0.906896152201631	0.957765445494211	0.824117163052
NM_001142798	NM_001142798	124944	1.03629296073852	0.302818543104714	0.03392007543668
NM_001318836	NM_001318836	617	2.16946042556716	0.820736719258571	0.402223308008353
NM_001270407	NM_001270407	58494	3.06578788089797	0.486843015434487	0.0866995436927663
NM_032814	NM_032814	84900	-0.800302317256632	0.954179738160811	0.707059105068269
NM_003215	NM_003215	7006	-0.466349530515263	0.77610276988658	0.330581861935884
NM_181864	NM_181864	11332	1.51049693801	0.276499654998608	0.0289004549852057
NM_017892	NM_017892	55660	-0.348175485135857	0.928348754163564	0.612082664689796
NM_015179	NM_015179	23223	0.927419786638601	0.0914066641238083	0.00466957259660297
NM_138571	NM_138571	135114	-0.120788394903339	0.949188629560299	0.69542758249225
rna-NM_001204466.2-2	rna-NM_001204466.2-2	8241	0.781406351200261	0.848781054269812	0.448662497965089
NM_001164278	NM_001164278	2542	-2.27713533910751	0.635809954957332	0.178196882405579
NM_003545	NM_003545	8367	-1.2464054705967	0.808455891225067	0.376939139842867
NM_016299	NM_016299	51182	-1.2364823420975	0.123336502961262	0.00745254212158826
NM_001330684	NM_001330684	647135	-1.11554206168259	0.92513381358029	0.604539864316971
NM_021972	NM_021972	8877	0.889729385588042	0.741317767677054	0.287461819532947
NM_001242312	NM_001242312	220108	-0.128200217090965	0.963718511049488	0.843138705670012
NM_001301059	NM_001301059	56917	-2.31910351290363	0.186758793520175	0.0148195576437772
NM_001371912	NM_001371912	51072	-0.176352461722838	0.981835190162549	0.908227791128847
NM_182776	NM_182776	4176	0.760275046703741	0.738338325704759	0.281746881786855
NM_005899	NM_005899	4077	-0.394279246959837	0.801544550563923	0.369494424975026
NM_001362813	NM_001362813	23087	-9.56356362759409	1.70485945186413e-09	1.1536224259432e-12
NM_021147	NM_021147	10309	0.568281999078544	0.754132017505648	0.300148960080954
NM_033168	NM_033168	8706	0.416842697338534	0.886576177034521	0.520159654120163
NM_001384826	NM_001384826	4134	-2.30468837721741	0.89246823133701	0.53086691103104
NM_145815	NM_145815	59285	-0.382350460668375	0.957765445494211	0.7226786547891
NM_023036	NM_023036	64446	0.583371394226383	0.973607858454738	0.878858747445334
NM_001146688	NM_001146688	55818	0.465278322201417	0.609072502342182	0.158746773339669
NM_001369486	NM_001369486	124801	5.03975587516231	0.0119774544156752	0.000269114629418798
NM_001321721	NM_001321721	9154	-2.87516165728868	0.862093155688964	0.469441943346372
NM_001005377	NM_001005377	5329	-0.116793441189829	0.964060352237797	0.84570070242265
NM_001287426	NM_001287426	7378	2.54581667693752	4.09442798323273e-07	1.14943414486893e-09
NM_001757	NM_001757	873	0.354445756296764	0.696731609868127	0.235570368707575
NM_001286782	NM_001286782	115294	3.10772591127878	0.517928896898861	0.100835230854829
NM_001378751	NM_001378751	1540	1.39723218004376	0.429511094274438	0.0665074020493864
NM_000774	NM_000774	1572	-0.914396510077141	0.957765445494211	0.76117420303852
NM_001195545	NM_001195545	100505591	0.906896152201631	0.957765445494211	0.824117163052
NM_001283057	NM_001283057	55195	-1.01665719944086	0.957765445494211	0.803243353878186
NM_001113361	NM_001113361	57533	-0.439920012526114	0.957765445494211	0.754581227070928
NM_001039573	NM_001039573	6397	-2.7534295519662	0.76419286258268	0.314871817212841
NM_001243232	NM_001243232	6925	0.236979934512323	0.989093712490024	0.931527867966393
NM_002986	NM_002986	6356	-1.01665719944086	0.957765445494211	0.803243353878186
NM_004221	NM_004221	9235	0.90672083732432	0.596242607314241	0.149438304083504
NM_001330515	NM_001330515	137994	-0.116665968186511	0.989888652068343	0.933894385864239
NM_001386974	NM_001386974	3780	0.906896152201631	0.957765445494211	0.824117163052
NM_001282462	NM_001282462	474343	2.42053118370684	0.893708047262706	0.544349794477859
NM_001375676	NM_001375676	10152	-0.838467178740291	0.957765445494211	0.755558521473895
rna-NM_001164416.2-2	rna-NM_001164416.2-2	286436	-0.628276453035796	0.957765445494211	0.777413211792251
NM_022080	NM_022080	63908	-9.36107664230484e-06	0.99999534763145	0.999994956189415
NM_014550	NM_014550	29775	0.122988337363255	0.940106908641892	0.67778076000191
NM_006918	NM_006918	6309	-0.28534357017511	0.85939871313531	0.462342606358901
NM_001388245	NM_001388245	5909	-2.99684553069769	0.743732553808218	0.292042542792729
NM_001145318	NM_001145318	79980	-0.378552126546322	0.957765445494211	0.790529575317129
NM_001168320	NM_001168320	10867	0.011630313851607	0.998027603832377	0.982566640012768
NM_001386259	NM_001386259	59272	-0.251226114593214	0.989078884641727	0.931375549576459
NM_001202553	NM_001202553	8190	1.55883355976954	0.905917696802697	0.570207790219524
NM_016223	NM_016223	29763	0.600124030058206	0.524816066050948	0.104512764494589
NM_001290222	NM_001290222	4835	-0.047495127714133	0.981895891855061	0.908583244353384
NM_198445	NM_198445	126432	1.65819872952046	0.928541292042541	0.627804879599004
NM_000399	NM_000399	1959	3.39311691014726	0.783162497186902	0.340066245676343
NM_001355237	NM_001355237	148203	0.906896152201631	0.957765445494211	0.824117163052
NM_032121	NM_032121	84061	0.0802236703944834	0.96966084315304	0.863848014081561
NM_001376330	NM_001376330	79712	0.436426918071872	0.957765445494211	0.769573515579345
rna-NM_001387955.1-2	rna-NM_001387955.1-2	7917	-1.07204422635325	0.920121402455824	0.593499946459033
NM_020883	NM_020883	57643	0.985708553348978	0.365340541831776	0.048098497924993
NM_001387896	NM_001387896	780	0.261420735361976	0.991271310475472	0.940372503232735
NM_032094	NM_032094	26025	-4.85739794796433	0.677951573712753	0.215769498979627
NM_021947	NM_021947	63826	0.0621561322059207	0.966883733362601	0.85718326610379
NM_001357943	NM_001357943	2597	0.721993557782355	0.957765445494211	0.723958261775236
rna-NM_001171136.2-2	rna-NM_001171136.2-2	9189	0.212558154740758	0.928348754163564	0.615281152898318
NM_001100595	NM_001100595	348235	-1.2562728991466	0.272736110853845	0.0282245952302138
NM_000983	NM_000983	6146	0.110563593192485	0.912236355006642	0.578626608505856
NM_201222	NM_201222	10916	-1.32159911649072	0.246153628348533	0.0238291826403259
NM_001282647	NM_001282647	7355	0.159691930452768	0.975921125891063	0.887184549143479
NM_001204513	NM_001204513	100533952	-0.219291394437141	0.971528275529295	0.868961055708971
NM_001322838	NM_001322838	3778	1.24806665336336	0.848781054269812	0.447230300471258
rna-NM_022553.6-4	rna-NM_022553.6-4	6293	6.55128587889845	0.504625575783514	0.0939760098286865
NM_003632	NM_003632	8506	-0.0194680272089423	0.998027603832377	0.964648345705854
NM_001142930	NM_001142930	8539	-0.902867424237632	0.627243014521305	0.171758052503234
rna-NM_025256.7-4	rna-NM_025256.7-4	10919	-6.73997599969541	0.197519570301272	0.0161339436086229
NM_001387333	NM_001387333	55321	0.882247761187042	0.957765445494211	0.751518274452505
NM_001910	NM_001910	1510	-1.85964633201534	0.5062424913736	0.0952468696631976
NM_001199288	NM_001199288	493911	4.88869125863243	0.563033675363856	0.12657174994414
NM_001371589	NM_001371589	58525	0.995646595703846	0.669645532189853	0.208405387513935
NM_001199535	NM_001199535	100527943	0.138505028015455	0.997629927313474	0.961156372984856
NM_001330373	NM_001330373	121512	-1.01665719944086	0.957765445494211	0.803243353878186
NM_001375273	NM_001375273	11011	-0.906018824076045	0.957765445494211	0.730047564526913
NM_006962	NM_006962	7569	-2.40541293230831	0.680793484602776	0.219136039694334
NM_001318000	NM_001318000	10283	-0.0245512366167095	0.999185825301975	0.992939520358685
NM_173468	NM_173468	92597	-0.23586412448725	0.933595092470593	0.663290595531665
NM_032636	NM_032636	84722	-1.23852807074017	0.559028424605943	0.124105509795328
NM_001300772	NM_001300772	127018	-1.86396207873059	0.928541292042541	0.644714296685275
NM_013235	NM_013235	29102	-0.485696485744499	0.797201256657835	0.361365290883323
NM_001111309	NM_001111309	5141	-3.68129474919898	0.791975049853372	0.350825021456716
NM_001352644	NM_001352644	5108	0.259050047212807	0.957765445494211	0.768634932031734
NM_001282571	NM_001282571	51538	-0.557317388866455	0.928541292042541	0.649617291626318
NM_001349245	NM_001349245	22906	-0.372944690669458	0.757632549408924	0.305742031826771
NM_033142	NM_033142	94027	2.34069429548981	0.885349297226761	0.51587324581233
NM_001321741	NM_001321741	79989	1.3998715500058	0.864021022544037	0.478540665523484
NM_020908	NM_020908	7090	-6.86523491853111	0.172494966918707	0.0130364170962949
NM_020150	NM_020150	56681	-0.384363416767015	0.524605802960455	0.104395126053346
NM_001004431	NM_001004431	284207	0.185982596490686	0.957765445494211	0.724117987129853
NM_001358699	NM_001358699	284023	-0.186313321318224	0.928348754163564	0.617314701608665
NM_001168316	NM_001168316	167127	1.10565029329079	0.796753200617538	0.36058392043298
NM_001172418	NM_001172418	114781	-4.70739781656998	0.691179807743024	0.230507353560251
NM_001003941	NM_001003941	4967	-1.57758374085238	0.381624073310614	0.0520453727115449
NM_001376249	NM_001376249	64844	-0.546351261967021	0.957765445494211	0.797769455636562
NM_001302692	NM_001302692	23321	4.59192959385725	0.365675523592111	0.0481803229689531
NM_182532	NM_182532	199964	0.644276665364164	0.893708047262706	0.540469977448043
NM_178353	NM_178353	353135	0.978861591531147	0.883264876876291	0.509703511537188
rna-NM_032421.3-2	rna-NM_032421.3-2	7461	-0.827121776768107	0.755539839038333	0.302222036521832
NM_001030060	NM_001030060	389432	0.906896152201631	0.957765445494211	0.824117163052
NM_001354189	NM_001354189	636	-0.238553416121041	0.934606639667088	0.66628044836399
NM_001367555	NM_001367555	4521	-0.0548758564556328	0.998027603832377	0.988945190556566
NM_199122	NM_199122	9238	0.0264673220205655	0.989964650899154	0.934449178398867
NM_001367987	NM_001367987	949	-4.55808803434222	0.705388328122293	0.24588383656204
rna-NM_152559.3-2	rna-NM_152559.3-2	155368	0.999255408123231	0.702979795516948	0.242376317629853
NM_004337	NM_004337	734	0.453612938400506	0.812381301838618	0.387487979958488
NM_001145641	NM_001145641	100170229	0.275091329317338	0.957765445494211	0.777951468498493
rna-NM_004640.7-7	rna-NM_004640.7-7	7919	-8.50777538968787	0.0722625123528931	0.00325023266751892
NM_032687	NM_032687	50626	2.05926012929411	0.00525391459223802	9.36564607611004e-05
NM_001354684	NM_001354684	7597	-0.200073683317748	0.985948211963267	0.921358337118464
NM_016161	NM_016161	51146	1.42629100906851	0.899861335115032	0.559588032844621
NM_001256348	NM_001256348	54437	-4.4064491829982	0.640112103757465	0.182413724046755
NM_004482	NM_004482	2591	-0.786058943255528	0.518398281066139	0.10108488393076
NM_001376478	NM_001376478	23209	-1.01665719944086	0.957765445494211	0.803243353878186
NM_001291379	NM_001291379	119016	-1.85001050672944	0.483821735202142	0.0855780164844272
NM_000535	NM_000535	5395	-0.168913091821219	0.989117940989979	0.931874941694638
NM_001352765	NM_001352765	55147	-3.45918121955476	0.811017282678745	0.381427759264717
NM_178812	NM_178812	92140	-0.486879840365645	0.759983529410178	0.311714249199076
NM_015123	NM_015123	23150	-1.16210074446778	0.41344851453258	0.0611625371213708
NM_001329112	NM_001329112	9577	-5.5431766158551	0.436458501799071	0.0685377085333154
NM_003142	NM_003142	6741	-0.432619725310523	0.684582475980106	0.222572638782176
NM_181702	NM_181702	2669	0.721895606848247	0.928348754163564	0.613330542186884
NM_020198	NM_020198	57003	-0.282619339158528	0.853663242986746	0.455540689044508
NM_001318023	NM_001318023	84885	0.752213154787459	0.806933926212724	0.375382374933356
NM_001136474	NM_001136474	79805	-5.8568399246656	0.576204942209029	0.134695097698034
NM_001376616	NM_001376616	8567	0.0741083102791239	0.996649379087876	0.957446879452631
NM_001352570	NM_001352570	91452	-2.36460336614342	0.482429607544621	0.0850831122656479
NM_001387341	NM_001387341	100529063	0.543285333721951	0.943359907500751	0.684771762191156
NM_001288954	NM_001288954	3429	-3.18828495136004	0.806167804824372	0.374408626033602
NM_001167	NM_001167	331	-0.9088613560741	0.749986568622645	0.296989605751721
NM_001303499	NM_001303499	1265	-1.15378094469906	0.837766967066304	0.429081604160558
NM_001099411	NM_001099411	9737	1.41098859201269	0.858749349820279	0.461634713302772
NM_003427	NM_003427	7629	1.10268471792641	0.0310967426359622	0.00096185283632816
NM_006487	NM_006487	2192	-2.5032209479152	0.427399234472825	0.0658083478437604
NM_018638	NM_018638	55500	-0.305420245426608	0.862093155688964	0.469206949631588
NM_001098817	NM_001098817	125476	0.282599933631521	0.956045995153383	0.711692905902389
NM_001553	NM_001553	3490	0.669285277028013	0.957765445494211	0.76811164889073
NM_001387860	NM_001387860	9465	1.82091163254168	0.928541292042541	0.651883191886018
rna-NM_004197.2-6	rna-NM_004197.2-6	8859	-0.112594981281639	0.981895891855061	0.90896334272978
NM_001039690	NM_001039690	54921	0.579328458746002	0.286713934072391	0.0307962519761671
NM_001014437	NM_001014437	833	0.59986013253226	0.616831400658834	0.164719997085238
NM_014521	NM_014521	23677	-0.738321666146934	0.618472114249102	0.165501062074504
NM_014827	NM_014827	9877	-0.988508193446389	0.715779870268982	0.256390202524748
NM_144682	NM_144682	146857	-1.89391148179579	0.0120946328302709	0.000271996983267214
NM_001303096	NM_001303096	84128	-2.82589119518788	0.561280668968825	0.12572268777621
NM_006714	NM_006714	10924	0.0782331385850596	0.99102284491229	0.938726365566946
NM_001369894	NM_001369894	11064	-3.14889623316495	0.705388328122293	0.24526572985759
NM_003624	NM_003624	8498	-1.22584085799416	0.911013332232673	0.576939482948133
NM_001377140	NM_001377140	8729	1.8256067818719	0.65415693800109	0.193908478210231
NM_015421	NM_015421	25880	0.58858368498136	0.547480301846017	0.117439506692104
NM_001322280	NM_001322280	51635	1.32097017443725	0.957765445494211	0.717413546755929
NM_015621	NM_015621	26112	0.0245598842723685	0.998027603832377	0.964987392625694
rna-NM_001379226.1-2	rna-NM_001379226.1-2	22941	-4.87295444138527	0.675924927932062	0.214281278654542
NM_001376179	NM_001376179	253461	4.03747449119829	0.22957641007995	0.0210828711988499
NM_153228	NM_153228	162282	-3.19122838175962	0.805882226391616	0.373962063862084
NM_203291	NM_203291	5932	0.303305619902454	0.89688556223921	0.550870674861217
rna-NM_001541.4-2	rna-NM_001541.4-2	3316	0.906896152201631	0.957765445494211	0.824117163052
rna-NM_001145364.3-2	rna-NM_001145364.3-2	83451	-0.16601885317097	0.972452469955171	0.872110144478114
NM_001387692	NM_001387692	9883	0.0771312707002469	0.969458752228313	0.863407949547894
NM_001199183	NM_001199183	27032	-0.0595547424953925	0.9841630196884	0.915490094612347
NM_001321357	NM_001321357	29959	0.37441265165844	0.848781054269812	0.449218825848517
NM_001134941	NM_001134941	51738	-1.01665719944086	0.957765445494211	0.803243353878186
NM_170679	NM_170679	6500	0.485037471140525	0.590733998541425	0.144937947197715
NM_001172218	NM_001172218	22955	0.820566844269508	0.91837936481932	0.589346463075592
rna-NM_001378270.1-2	rna-NM_001378270.1-2	201181	0.852415185839767	0.862834367963531	0.475021458373295
NM_025141	NM_025141	80213	0.281663167415282	0.877689544422626	0.498788586368476
NM_001173473	NM_001173473	8623	1.25147802337389	0.711695356702485	0.251910972549814
NM_031939	NM_031939	83876	4.15964782547781	0.742203648738287	0.290186497144312
NM_015710	NM_015710	29997	0.301229693161446	0.874646450663292	0.495409904382413
NM_001349912	NM_001349912	127602	-0.196367549259361	0.956804444392381	0.713474318306242
rna-NM_024743.4-2	rna-NM_024743.4-2	79799	-1.87129535945028	0.928541292042541	0.632294328672436
NM_001329431	NM_001329431	58476	-10.1776770630402	0.141424468399117	0.00919136493061853
NM_001330565	NM_001330565	23091	-0.642546434257831	0.776584068812276	0.332383235520092
NM_005333	NM_005333	3052	-0.0663873064930192	0.964060352237797	0.845750725780951
NM_018348	NM_018348	55783	-0.792029609018763	0.944245487023175	0.686176149849426
NM_001143999	NM_001143999	6397	-1.55875442430795	0.248932726815243	0.024320226898849
NM_139348	NM_139348	274	1.11326446585962	0.32390966315369	0.0383735513292995
NM_001375859	NM_001375859	56916	3.66575132026073	0.560974995421358	0.1254520090652
NM_152479	NM_152479	148014	0.539733870892486	0.965875617221229	0.853740144371022
NM_001290008	NM_001290008	51411	-2.5856061939941	0.885349297226761	0.516917920702433
NM_001351241	NM_001351241	23583	6.39658313518394	0.0347462565171044	0.00112480144580624
NM_001933	NM_001933	1743	0.0185911377114159	0.984863044518312	0.918364858087689
NM_001382237	NM_001382237	30000	-2.04750689110061	0.58395585708768	0.1395240967611
NM_001314018	NM_001314018	57699	-1.55520546514605	0.906911658502319	0.571737935932804
NM_001005290	NM_001005290	84722	-0.598944048303029	0.972452469955171	0.872277554656786
NM_001320984	NM_001320984	3554	9.10279915567785	0.222140327446354	0.0198321302430771
NM_001330150	NM_001330150	218	0.193783437586936	0.957765445494211	0.746820811032898
NM_001300862	NM_001300862	84954	1.05179200908318	0.209293962592329	0.0177826444277345
NM_152912	NM_152912	219402	0.691494234868617	0.6563192538117	0.195264126819084
NM_001349510	NM_001349510	54899	-4.96037040887291	0.666843497865215	0.206057780356784
NM_003753	NM_003753	8664	0.270961810956426	0.745047480309673	0.292927803597861
NM_001348328	NM_001348328	9320	-1.32335464372638	0.477908948864713	0.0834983074859767
NM_001353682	NM_001353682	375033	0.464992242396642	0.960905093455583	0.832647310875881
NM_001207039	NM_001207039	51513	-3.04346365224152	0.829500756977146	0.411156801899339
NM_001353182	NM_001353182	79089	-0.32437525458875	0.928541292042541	0.622636684646163
NM_001195259	NM_001195259	100507588	1.06700329085019	0.790004696904018	0.347309979401477
NM_001099272	NM_001099272	114781	-0.116025918385193	0.989078884641727	0.931470365797467
NM_001364000	NM_001364000	821	1.80211140303994	0.928541292042541	0.629034086818887
NM_001351406	NM_001351406	1902	-0.917172637334337	0.745775401629121	0.293321706718988
rna-NM_001282350.2-2	rna-NM_001282350.2-2	126014	-2.06459226484674	0.911713564063923	0.577816791360357
NM_001194986	NM_001194986	388630	0.280489842671079	0.965359475480755	0.852009207779158
NM_007056	NM_007056	11129	-0.315073705183573	0.774023944582281	0.328035525411914
NM_001145303	NM_001145303	147798	2.39285802005847	0.891805120302709	0.528620464100957
NM_001376018	NM_001376018	2035	-3.18159677450355	0.834668407396606	0.421922835644962
rna-NM_001387900.1-4	rna-NM_001387900.1-4	780	-0.141967101126061	0.957765445494211	0.816005817987486
NM_001369367	NM_001369367	2118	0.238985310921841	0.98229929116003	0.910148595362352
NM_053005	NM_053005	81532	0.311016486634524	0.875136343912558	0.495928480493652
NM_001319941	NM_001319941	92162	-1.87770626395557	0.928541292042541	0.642172932222944
NM_001318092	NM_001318092	375757	2.59574936141065	0.686291365070292	0.224542456828216
rna-NM_080686.3-2	rna-NM_080686.3-2	7916	-0.0585790417099162	0.996642726944361	0.957278182250027
NM_001318781	NM_001318781	56999	1.95223603450959	0.841694244068651	0.433685717789491
NM_001388163	NM_001388163	4152	0.933022851717977	0.892494361215608	0.531060272608845
NM_001321121	NM_001321121	4057	0.46538818180607	0.964493568817352	0.847966757369249
NM_001382380	NM_001382380	166815	2.41809573603675	0.885349297226761	0.516928690315675
NM_014212	NM_014212	3227	-2.46101659858695	0.893708047262706	0.538068941649168
NM_001322397	NM_001322397	955	1.85550701925482	0.0175466059730786	0.000440945904002842
NM_001351090	NM_001351090	64375	-6.24158896402357	0.0237268543929868	0.000666748693638029
NM_000715	NM_000715	722	-0.624466348674087	0.893300395109852	0.532684823377588
NM_174881	NM_174881	92359	-0.25946063193695	0.957765445494211	0.807096990669824
NM_001384512	NM_001384512	54815	-1.22719484144916	0.957765445494211	0.717351777867352
rna-NM_001385426.1-2	rna-NM_001385426.1-2	284565	-2.28706182218198	0.593244656910161	0.146737828625509
NM_001321312	NM_001321312	4664	-1.19690336947101	0.671177801410879	0.210625863651471
NM_001322007	NM_001322007	5395	0.00812978550704326	0.998027603832377	0.973697712706651
NM_001007533	NM_001007533	116729	-1.01665719944086	0.957765445494211	0.803243353878186
NM_003682	NM_003682	8567	-4.59175297154659	0.702979795516948	0.242354788403149
NM_001198868	NM_001198868	823	0.785086478539942	0.611311882732787	0.160231682518843
NM_001042497	NM_001042497	9990	0.0828213370522642	0.996494426484033	0.956649452510977
NM_001256016	NM_001256016	29893	-4.00571562609475	0.758193331889258	0.309046535132545
NM_001346134	NM_001346134	283578	8.8690644706573	0.00989173273477754	0.000206945138917728
NM_001267723	NM_001267723	729440	0.601013126701423	0.705649310017209	0.246284784158823
NM_001349268	NM_001349268	23023	-2.76095594703412	0.728600394583936	0.270468756708779
rna-NM_001387965.1-3	rna-NM_001387965.1-3	7917	-0.316106463037551	0.957765445494211	0.82141959528646
NM_001330472	NM_001330472	79902	-0.36999037184182	0.957765445494211	0.805954780406831
NM_001145083	NM_001145083	285267	1.05199837425211	0.922850463097644	0.598938699093632
rna-NM_018940.4-2	rna-NM_018940.4-2	56129	-1.01665719944086	0.957765445494211	0.803243353878186
NM_004698	NM_004698	9129	-0.953659676834969	0.00109424911737943	1.44265326814693e-05
NM_001370442	NM_001370442	9289	1.25569061003434	0.628426783530272	0.172471178396461
NM_001303442	NM_001303442	124790	0.0200424471040078	0.999781309602737	0.995532012132691
rna-NM_001359230.2-2	rna-NM_001359230.2-2	10603	0.988602077827995	0.798508382127224	0.363833026138847
NM_001370436	NM_001370436	9289	0.300793411120697	0.936629855047642	0.670266149073943
NM_014701	NM_014701	9728	-0.240077115436032	0.957765445494211	0.815388915453068
NM_001184971	NM_001184971	11252	2.87496655021538	0.00435854605585811	7.46387972757744e-05
NM_012243	NM_012243	23443	-0.781864812141571	0.94275370851268	0.683605523537847
NM_001286953	NM_001286953	158234	4.06972093067233	0.754132017505648	0.300944985556584
rna-NM_001330244.1-2	rna-NM_001330244.1-2	51326	-0.0489413961183992	0.994189657071951	0.949984198640515
rna-NM_001387151.1-2	rna-NM_001387151.1-2	84465	-1.53652230323815	0.891961064545033	0.529173504895625
NM_001256547	NM_001256547	55863	-0.398679672790316	0.946816491424718	0.690909582997223
NM_001349866	NM_001349866	8398	6.49578717600796	0.509038630555391	0.0968105174847498
NM_001252129	NM_001252129	25804	-1.92011824319243	0.608995549910577	0.158682116031623
NM_001388066	NM_001388066	55063	0.626330717406815	0.928541292042541	0.638706181727099
NM_001352692	NM_001352692	201266	-1.80683210543545	0.800063954252313	0.36552216416622
NM_001243212	NM_001243212	643669	1.53820231096355	0.773586535474074	0.327570436893564
NM_019024	NM_019024	54497	-0.662387663237014	0.694502052376156	0.23349242682738
NM_001324394	NM_001324394	79618	6.12384571572641	0.547480301846017	0.117622191613489
NM_181846	NM_181846	342945	-5.93264625116389	0.00106761824292983	1.3987323270208e-05
NM_002612	NM_002612	5166	-1.51909872781957	0.0102294830379779	0.000215488614792758
NM_001286441	NM_001286441	161829	2.42053118370684	0.893708047262706	0.544349794477859
NM_001350654	NM_001350654	285753	4.99309794876431	0.662205215952553	0.202905208841119
rna-NM_014696.5-2	rna-NM_014696.5-2	9721	-2.87516165728868	0.862093155688964	0.469441943346372
NM_001349650	NM_001349650	26750	5.78704412981464	0.382016881190796	0.0521383525022101
NM_000902	NM_000902	4311	0.377752127812276	0.965390748266562	0.85210368021199
NM_001353354	NM_001353354	606495	-2.35917086990784	0.790358141497287	0.347555900058474
NM_006123	NM_006123	3423	0.332408886651308	0.891007701989394	0.526813726910747
NM_014940	NM_014940	22879	0.201694740555152	0.841774493332689	0.434273059174051
NM_001353259	NM_001353259	51571	-0.939265690709843	0.928348754163564	0.619626395893583
NM_206900	NM_206900	6253	0.804445838156844	0.420455018110412	0.0634655631034038
NM_017709	NM_017709	54855	-0.481130054478489	0.863030805557927	0.476109488861131
NM_025204	NM_025204	80305	0.551389048295477	0.532012256674646	0.107910631661477
NM_001349668	NM_001349668	26750	6.45573517861945	0.23188974258622	0.0215124801580982
rna-NM_001202523.3-3	rna-NM_001202523.3-3	780	2.21841516234597	0.741317767677054	0.286857180356829
NM_001387771	NM_001387771	163081	-2.71973852007453	0.862093155688964	0.466286478876871
NM_201612	NM_201612	121457	-0.175296998133828	0.914527489902651	0.582264818068425
NM_004815	NM_004815	9411	-2.24548080129843	0.748219281302536	0.295548777348705
rna-NM_001034077.4-2	rna-NM_001034077.4-2	554313	1.23958150641031	0.26660305713158	0.0271949639856923
NM_014253	NM_014253	10178	-1.14398545228373	0.605178413205267	0.155155296970005
NM_001289165	NM_001289165	84695	-1.205666636448	0.594637907299649	0.148201525219982
NM_001375392	NM_001375392	253738	-0.258554604534176	0.992321822035326	0.943492318580819
NM_004443	NM_004443	2049	-0.289517491506811	0.783383385461841	0.340293674125477
NM_001197140	NM_001197140	55861	0.251411676759812	0.971825647940271	0.870142142853894
NM_001323514	NM_001323514	84100	-0.74316089718793	0.957765445494211	0.72589903774565
NM_016505	NM_016505	51538	0.420247891639143	0.356926517751398	0.0459094964121623
NM_017554	NM_017554	54625	-0.777021950854843	0.201572368201193	0.0167186787193364
NM_001378288	NM_001378288	11342	-2.86044052370706	0.862093155688964	0.471796742292658
NM_001270979	NM_001270979	9798	10.4781172410636	0.122207838747968	0.00732218296038827
NM_001320876	NM_001320876	54878	-6.87122008501612	0.172297519878279	0.0130037205520084
NM_001351004	NM_001351004	285989	0.634491515846354	0.862093155688964	0.466924489925008
NM_001288734	NM_001288734	11101	-4.55808803434222	0.705388328122293	0.24588383656204
NM_001256321	NM_001256321	79178	1.24424107707103	0.897368503896921	0.551596428631356
NM_001297625	NM_001297625	147657	-0.86998305613244	0.813369219006855	0.38991981933697
NM_182913	NM_182913	23224	0.300844202818512	0.949171846343662	0.69521334788314
NM_020764	NM_020764	57524	-0.165886471552811	0.978899906363548	0.897991409522491
NM_001174168	NM_001174168	6850	0.707177485360884	0.957765445494211	0.790122437783262
NM_001351285	NM_001351285	25834	-2.44663716371655	0.893708047262706	0.540536787027338
NM_001350891	NM_001350891	122481	-5.45448402363588	0.448928475073503	0.073533474253248
NM_031300	NM_031300	83463	-0.68685890845887	0.729090595179349	0.271297950333924
NM_007193	NM_007193	11199	-0.032107217182837	0.992186698423689	0.941981356327575
NM_001381880	NM_001381880	2180	-6.2580917811622	0.273007273342734	0.0282763165837362
NM_000848	NM_000848	2946	0.417606134377175	0.957765445494211	0.737449797948955
NM_014640	NM_014640	9654	-0.330250078821399	0.588159261900279	0.143297959896616
NM_147128	NM_147128	223082	-0.23061232589851	0.862834367963531	0.475044742271717
NM_001382542	NM_001382542	334	0.808198249148174	0.746364426534443	0.294107744952986
NM_001382780	NM_001382780	54620	0.249401241501084	0.957765445494211	0.763010121236448
NM_015325	NM_015325	23379	-0.908012035773258	0.480046901335534	0.0842667128118083
NM_006660	NM_006660	10845	-0.510740099698277	0.441138765503306	0.0705081229687682
NM_001370354	NM_001370354	10622	-4.70739781656998	0.691179807743024	0.230507353560251
NM_001349990	NM_001349990	23543	-0.567911773921594	0.973607858454738	0.878874536253027
NM_001033930	NM_001033930	7311	0.742157627926883	0.331439633692843	0.0400451946625668
NM_001320222	NM_001320222	23350	-5.19472182923762	0.643506226586401	0.185160060988156
NM_001378810	NM_001378810	2209	0.906896152201631	0.957765445494211	0.824117163052
NM_001329518	NM_001329518	147923	6.10404114058608	0.549694272666639	0.118822482568742
NM_015525	NM_015525	25998	-0.420187715584171	0.785807830824585	0.343324804521363
NM_033035	NM_033035	85480	-1.01665719944086	0.957765445494211	0.803243353878186
NM_024923	NM_024923	23225	-0.668421835332092	0.0423436432786199	0.00149217922587857
NM_014866	NM_014866	9919	-0.615376694571641	0.130488632886618	0.00811986706251627
NM_015920	NM_015920	51065	0.126588191500513	0.893708047262706	0.533794391916013
rna-NM_001385386.1-2	rna-NM_001385386.1-2	201176	0.942510919078371	0.957765445494211	0.723371942754258
NM_015603	NM_015603	26093	-0.305343704909123	0.764421711977153	0.315528199426734
NM_001351304	NM_001351304	728441	0.585433160259428	0.861608917860313	0.46459827243293
NM_001372078	NM_001372078	5980	-0.833200990721561	0.694056194690964	0.233200678407597
NM_001354940	NM_001354940	8451	1.26148988786618	0.891872261265848	0.528981016229457
NM_001382732	NM_001382732	55010	-6.89386765737448	0.04912930944704	0.00185929560465178
NM_001040006	NM_001040006	10915	-1.23471932410741	0.0849671349131286	0.00418279243836603
NM_001350393	NM_001350393	55863	0.446707422874951	0.957765445494211	0.754272520962562
NM_001277962	NM_001277962	6786	5.06887069438793	0.656680365106864	0.196050278185531
NM_001271995	NM_001271995	84699	-5.66405171409505	0.0833718459884188	0.00408189713894772
NM_003258	NM_003258	7083	-1.29693818731056	0.146014350317593	0.00978188898822369
NM_001287337	NM_001287337	81617	-0.213770148315059	0.984977799327222	0.918960295910441
NM_001031727	NM_001031727	84245	-0.729550769026816	0.119598630950351	0.00705727664681862
NM_001376256	NM_001376256	1428	-1.77211618753877	0.739674474117495	0.282940355033126
NM_145343	NM_145343	8542	-0.6604973827641	0.741317767677054	0.284822576100261
NM_001288565	NM_001288565	252839	-0.763726803549264	0.928541292042541	0.635155201798692
NM_001371734	NM_001371734	92856	0.251072309161931	0.993298719218303	0.946770301319635
NM_001084393	NM_001084393	100037417	0.857687030471063	0.636490853057014	0.179356814889951
NM_001712	NM_001712	634	-0.71966976558888	0.921924620147341	0.597377176196299
NM_001354122	NM_001354122	340481	-1.18590141952366	0.930202479465701	0.654624135956598
NM_005539	NM_005539	3632	-0.39462633106708	0.620564649133741	0.167100142660116
rna-NM_152856.3-2	rna-NM_152856.3-2	8241	1.0954956574507	0.602380680602916	0.153335433235225
NM_001369794	NM_001369794	84939	3.40753129909255	0.812381301838618	0.388359770535139
NM_001352948	NM_001352948	23514	0.165431110523796	0.962787144748961	0.83960868533514
NM_001363000	NM_001363000	51337	-0.0311740123246313	0.997605177148762	0.96110858048838
NM_001375549	NM_001375549	25890	5.7606794402456	0.385907456712019	0.0532603747845858
NM_001986	NM_001986	2118	-0.0930097727127327	0.994464289015549	0.951157770079404
NM_001349994	NM_001349994	23543	0.628728929490177	0.970520470261944	0.866095019969678
NM_001317056	NM_001317056	285973	-0.203875371392134	0.957765445494211	0.783617792634105
NM_001349980	NM_001349980	25780	-4.37029297278621	0.650722989068969	0.191325514080009
NM_001352491	NM_001352491	57209	-4.17599704071006	0.741317767677054	0.288509471232407
NM_001351173	NM_001351173	22978	-0.549781513368904	0.952884409281217	0.703832239674548
NM_001318944	NM_001318944	9559	2.03686636445748	0.672114942929501	0.211458073660394
NM_005434	NM_005434	7851	-0.719818821130553	0.00875760315768571	0.000175990457117807
NM_001367728	NM_001367728	27342	-7.40798396975745	0.100403048195663	0.00537148436022438
NM_001376672	NM_001376672	55793	1.97637578094471	0.862834367963531	0.47482249188915
NM_001375952	NM_001375952	51454	-2.87516165728868	0.862093155688964	0.469441943346372
NM_001348124	NM_001348124	10626	1.18389906984494	0.553426827273937	0.121092270688878
NM_013354	NM_013354	29883	-0.508512964927975	0.444012227678759	0.0715469072000311
NM_019008	NM_019008	54471	-0.023677058086741	0.988266496754975	0.927188904531463
NM_001282238	NM_001282238	64919	1.23744704513923	0.921364649388437	0.59538542582417
NM_006945	NM_006945	6703	6.42239335667405	6.86591079901392e-06	4.75973018995766e-08
NM_001363609	NM_001363609	199786	-1.87770626395557	0.928541292042541	0.642172932222944
NM_001387646	NM_001387646	5747	-1.57387964269189	0.713993985930143	0.253760651271084
NM_177937	NM_177937	51280	-0.334774598885792	0.815210992752318	0.392669716860519
NM_001309427	NM_001309427	100129969	-1.01665719944086	0.957765445494211	0.803243353878186
NM_001319184	NM_001319184	6051	-0.559790507330557	0.96204032833389	0.836271357776381
rna-NM_001321231.2-2	rna-NM_001321231.2-2	10013	-1.57885245887246	0.919361430050494	0.591530209542887
NM_024581	NM_024581	79632	-1.33550637190174	0.480798711710549	0.084567323127268
NM_001320523	NM_001320523	9144	0.866128400937196	0.194189250181705	0.0157388492560723
rna-NM_130463.4-3	rna-NM_130463.4-3	534	1.7536736131815	0.933595092470593	0.664407351749364
NM_203399	NM_203399	3925	1.1373166181009	0.862093155688964	0.469053708511154
NM_001384982	NM_001384982	440345	-0.0321263013961929	0.990183848620308	0.935614582302156
NM_001369555	NM_001369555	6139	-1.01665719944086	0.957765445494211	0.803243353878186
NM_001003803	NM_001003803	27109	-2.46101659858695	0.893708047262706	0.538068941649168
rna-NM_001321702.2-2	rna-NM_001321702.2-2	6203	0.310546751061289	0.98322696802699	0.913007120765771
NM_001171906	NM_001171906	131870	0.830106977591597	0.780078041836122	0.336665737038054
NM_001272034	NM_001272034	6813	-0.00499747298313001	0.999911384294862	0.997398426515593
NM_006416	NM_006416	10559	0.0969941593524637	0.957765445494211	0.783142006506776
NM_001321887	NM_001321887	9734	-1.47649446192164	0.932252591735425	0.658377202187106
NM_018106	NM_018106	55146	-0.478187471483833	0.632082903943931	0.175322208223547
NM_001319294	NM_001319294	51133	-0.154567438525126	0.957765445494211	0.789357914122274
NM_001142470	NM_001142470	51250	0.763562882327799	0.928348754163564	0.618271670995109
NM_001304725	NM_001304725	54810	-2.41019069508692	0.809045114200061	0.377597786752488
NM_024876	NM_024876	79934	0.294564375640427	0.758193331889258	0.308572466774663
NM_001099756	NM_001099756	55638	-5.73057026398054	0.588159261900279	0.143386333954725
rna-NM_001278785.2-7	rna-NM_001278785.2-7	30834	0.418543909046699	0.918613202993448	0.590006375529959
NM_001145964	NM_001145964	6560	-1.28125916469861	0.886576177034521	0.520001439074899
NM_006242	NM_006242	5509	-0.424558482942129	0.8000669764993	0.365691761963045
NM_001286349	NM_001286349	55243	0.978518662776593	0.000506803395749268	5.82424468582039e-06
NM_001369935	NM_001369935	84164	1.46650424620026	0.857564268986095	0.460311793800905
NM_001321988	NM_001321988	957	0.487384820182406	0.853700401336668	0.455729706895283
NM_207419	NM_207419	390664	-1.01665719944086	0.957765445494211	0.803243353878186
NM_001288786	NM_001288786	146691	-6.9765670661582	0.148397037776375	0.0101068462016137
NM_002632	NM_002632	5228	-2.71347144877336	0.654720213222609	0.194402552929714
NM_001346311	NM_001346311	9776	-2.10795491355766	0.545241410316183	0.115386877981024
NM_001364829	NM_001364829	51535	-1.95114952379743	0.848816871328771	0.449392172539722
NM_001004720	NM_001004720	8440	8.90268426172954	0.00904655525349055	0.000184410262244133
NM_001315533	NM_001315533	5152	-1.99692636842078	0.928348754163564	0.620282151938325
NM_021822	NM_021822	60489	-0.514662220473566	0.868282164484623	0.484158491733957
NM_001322956	NM_001322956	92703	-0.119243093994431	0.957765445494211	0.736109652837389
NM_001366307	NM_001366307	3841	7.08648444299797	0.420036952763235	0.0633417943333021
NM_001077653	NM_001077653	57057	-0.0548757061304589	0.998027603832377	0.98886743703307
NM_000603	NM_000603	4846	0.254427170646376	0.909514774954984	0.575192846453746
NM_001313960	NM_001313960	4299	-0.0236635580162635	0.998027603832377	0.968460772337487
NM_001268285	NM_001268285	80131	0.125238608553139	0.994932933188341	0.95225153175068
NM_005149	NM_005149	9095	-0.743079712809034	0.754132017505648	0.300416348630158
NM_001282763	NM_001282763	55573	-0.0444195556912645	0.983650555239859	0.91397835180381
NM_001329138	NM_001329138	5792	-1.07859163448458	0.833170418611632	0.41552927466154
NM_001378228	NM_001378228	10352	0.0329219609066657	0.998027603832377	0.983915539211647
NM_001317917	NM_001317917	157769	-0.903354457382129	0.957765445494211	0.727531892166091
NM_001098514	NM_001098514	146556	2.78676179168233	0.848781054269812	0.447835648353794
NM_001015000	NM_001015000	548593	-1.24931553883003	0.804042480345217	0.372044662595984
NM_032552	NM_032552	153090	-0.267854575134286	0.799551380643912	0.364924098600314
NM_001385906	NM_001385906	118813	-4.0373406430962	0.693810047361455	0.232361526844273
NM_019610	NM_019610	494115	-0.749537418352045	0.631249100708122	0.174738268393088
NM_005157	NM_005157	25	0.744723232890521	0.144856035798721	0.00962658437128991
NM_001531	NM_001531	3140	1.2385331799049	0.821552738222863	0.402877475490654
NM_001316668	NM_001316668	10395	-1.30774104766723	0.883198705261194	0.509007620302327
NM_001378203	NM_001378203	6092	-1.01665719944086	0.957765445494211	0.803243353878186
NM_017850	NM_017850	54955	1.34979235639579	0.792967799878393	0.35493744368701
rna-NM_178014.4-8	rna-NM_178014.4-8	203068	-1.64504144176516	1.60474027208306e-07	3.26130166752715e-10
rna-NM_001278622.1-2	rna-NM_001278622.1-2	5884	-1.28626333378368	0.788622971320173	0.346214400919176
NM_183079	NM_183079	5621	0.509473217329706	0.564502652454192	0.127289128676072
NM_024513	NM_024513	79443	-0.912575812011157	0.8828567877798	0.508492105358364
NM_005663	NM_005663	7469	-0.194290903535267	0.870263123982878	0.488018438392713
NM_001370605	NM_001370605	27109	-2.23334601507995	0.721199590640142	0.263002450370647
NM_017563	NM_017563	54756	-0.12791667113195	0.968297227547007	0.860019505425823
NM_001284252	NM_001284252	83606	-1.26893433615922	0.229260911511479	0.0210427906395821
NM_001376425	NM_001376425	10658	-1.28142728876381	0.885349297226761	0.5142726728431
NM_001184898	NM_001184898	23133	-0.462959423908995	0.957765445494211	0.80293331535463
NM_001372062	NM_001372062	200150	-0.804242402633156	0.614208404551144	0.161852557211505
NM_001206961	NM_001206961	51365	-1.01665719944086	0.957765445494211	0.803243353878186
NM_001353783	NM_001353783	130162	-1.92890982841076	0.788091547145954	0.345720939081812
NM_033082	NM_033082	84324	0.0189087719242695	0.992824054198988	0.94546478182736
NM_001350046	NM_001350046	27352	1.54415098047813	0.168317181627953	0.0125400953796018
NM_001647	NM_001647	347	1.97701641615009	0.12231746476902	0.0073312749681027
NM_001330251	NM_001330251	220988	-2.16972252489884	0.540855282424431	0.113299231975097
NM_001297650	NM_001297650	283316	6.12384571572641	0.547480301846017	0.117622191613489
NM_001257135	NM_001257135	3976	2.17464163116076	0.0474058647864471	0.00175768673611972
NM_001385915	NM_001385915	118813	-1.99692636842078	0.928348754163564	0.620282151938325
NM_001319090	NM_001319090	7769	-1.16953750748516	0.89971301104724	0.556710275087666
NM_001302623	NM_001302623	1659	-2.9337235876121	0.328214047956424	0.0393614682748789
NM_001318388	NM_001318388	9537	2.64606859570588	0.581227784191756	0.137356256501865
NM_001289009	NM_001289009	55106	-1.29998910919068	0.333116159983204	0.0405157993542335
NM_014049	NM_014049	28976	0.20577139600946	0.819551745701091	0.401222461085328
NM_000582	NM_000582	6696	0.646248094382695	0.862093155688964	0.471172431189109
NM_001193379	NM_001193379	54963	-2.86044052370706	0.862093155688964	0.471796742292658
NM_001166704	NM_001166704	90736	-0.154912379082109	0.972864700400796	0.875563839981126
NM_002880	NM_002880	5894	-0.892185390711909	0.68324419259574	0.221771016710328
NM_001615	NM_001615	72	-1.01665719944086	0.957765445494211	0.803243353878186
NM_001167929	NM_001167929	3556	0.938103339553378	0.834668407396606	0.419007157708971
NM_001365597	NM_001365597	55660	-1.91134548605717	0.0486273007171944	0.00182497854263796
NM_001161368	NM_001161368	284904	-0.0548757988877009	0.998027603832377	0.988915607376364
NM_153213	NM_153213	128272	0.75215329388781	0.699057841954612	0.238586589535636
NM_001297645	NM_001297645	10283	-2.58495129352499	0.690442298550955	0.229620355912
NM_001029840	NM_001029840	285343	0.57813539280456	0.957765445494211	0.779098670563881
NM_001324311	NM_001324311	9917	-23.7702759472326	4.12949208166881e-07	1.17576526217359e-09
NM_002096	NM_002096	2962	-0.258072843205044	0.739302386496153	0.282355914756753
NM_174921	NM_174921	201895	0.0559223134036095	0.986139292104066	0.921783498843255
NM_001352959	NM_001352959	23514	2.08331283529656	0.717575013298669	0.258956885341774
NM_001384754	NM_001384754	4134	-1.37221422336184	0.301766342219727	0.0336707183858274
NM_001376759	NM_001376759	81608	-0.289063955773909	0.97510079774027	0.884909808298378
NM_001159773	NM_001159773	124583	0.250482025553542	0.86240386751077	0.472146220307771
NM_001353766	NM_001353766	57577	-1.24312203947325	0.928541292042541	0.642906852942511
NM_001281806	NM_001281806	123722	-0.738624378655066	0.928541292042541	0.627596513948967
NM_001323596	NM_001323596	4682	-1.10281880907662	0.921372639698975	0.595972818737539
NM_006832	NM_006832	10979	-0.412965842227565	0.696383735813691	0.235087700862087
NM_001354386	NM_001354386	9677	1.09034462720719	0.83211066875838	0.414613201504392
NM_001370330	NM_001370330	1997	-1.34171182877079	0.680700294463854	0.218922922136308
NM_001346356	NM_001346356	9776	7.38302644163003	0.0242695691686131	0.000688008336173856
NM_001353509	NM_001353509	55174	0.0737760031748917	0.990782081889985	0.936734582864444
NM_001190880	NM_001190880	81888	0.433914038508898	0.862093155688964	0.465632114145393
NM_001363912	NM_001363912	3029	-0.0241585175778961	0.998027603832377	0.966988538176836
NM_001002261	NM_001002261	118813	-4.7643613814398	0.686291365070292	0.224827397346416
NM_001369477	NM_001369477	4781	-8.22292184671065	7.95574630045079e-06	5.61373531970407e-08
NM_001385333	NM_001385333	9847	-2.86044052370706	0.862093155688964	0.471796742292658
rna-NM_001098534.2-6	rna-NM_001098534.2-6	7917	3.9436483608789	0.707764320585456	0.248277221295909
NM_001190791	NM_001190791	57693	-1.124822200152	0.678695985796921	0.21631789198215
NM_001308129	NM_001308129	54819	0.533065661224563	0.975026221069506	0.884801895710573
NM_001146178	NM_001146178	51447	-0.34373099232641	0.953149647346846	0.705085040145418
NM_031864	NM_031864	56137	-1.01665719944086	0.957765445494211	0.803243353878186
NM_001385666	NM_001385666	6289	-0.143104426835437	0.99687005475293	0.958367522308896
NM_001195248	NM_001195248	54840	0.315408504559023	0.921372639698975	0.595866454115943
rna-NM_001171038.2-2	rna-NM_001171038.2-2	438	2.40666980046492	0.893708047262706	0.546739607960722
NM_001190972	NM_001190972	100127983	-0.638045047460413	0.567100496759465	0.129048979719462
rna-NM_001291986.2-6	rna-NM_001291986.2-6	6046	-1.30616829390876	0.407888507125986	0.0595047112284113
NM_001348119	NM_001348119	10626	-0.392176113439141	0.957765445494211	0.779436207799741
NM_001085382	NM_001085382	768239	-0.552048549009009	0.922296959286769	0.597985959632142
NM_001352603	NM_001352603	3981	1.83417758221131	0.928541292042541	0.649421777258103
NM_001366417	NM_001366417	9869	-1.09021987361637	0.842639161583257	0.435401814861168
NM_015902	NM_015902	51366	-1.2042970085248	0.1984371605706	0.0162678188973089
NM_174894	NM_174894	126003	0.887859192423092	0.583565795617646	0.139237395573647
NM_005949	NM_005949	4494	0.215358522857954	0.972859149349888	0.874927147870665
NM_001184996	NM_001184996	140545	1.04153700743134	0.539627789431165	0.112479228595102
NM_001376322	NM_001376322	79712	-0.0660483922385497	0.998027603832377	0.974273446989783
NM_001198897	NM_001198897	95	0.376022280281685	0.977577221291639	0.892340749038225
NM_001146284	NM_001146284	6934	-1.31839315982646	0.791975049853372	0.352652886613872
NM_001358	NM_001358	1665	-1.29449792185326	0.0419197786525267	0.00147205296828011
NM_018325	NM_018325	203228	-0.793999944181434	0.473434531392658	0.0818366350125008
rna-NM_003785.4-2	rna-NM_003785.4-2	8712	0.864626736584654	0.452100193424115	0.0746224632209482
NM_001014842	NM_001014842	10548	-1.04261821023918	0.306742985746524	0.034725979260361
NM_001365601	NM_001365601	55660	5.91325228589653	0.00251014287398877	3.88940599646274e-05
NM_001270042	NM_001270042	84332	1.41820504436894	0.919561834592517	0.59238700820383
NM_178471	NM_178471	139760	0.906896152201631	0.957765445494211	0.824117163052
NM_201589	NM_201589	389692	0.264448467210362	0.948813964781014	0.694396990116274
NM_001271953	NM_001271953	25941	1.25093991478682	0.891805120302709	0.528208363838757
NM_133265	NM_133265	154796	1.28788434261429	0.885349297226761	0.514305752874212
NM_001318148	NM_001318148	29063	-0.346987901320371	0.957765445494211	0.772922182704238
NM_016379	NM_016379	51481	-0.916381066440042	0.957765445494211	0.813474133030983
NM_001323932	NM_001323932	116841	0.896067978182204	0.561836559946914	0.126015623569838
NM_003151	NM_003151	6775	-0.709813860011689	0.662717468593535	0.203116860525645
NM_001313905	NM_001313905	2014	1.7201797142633	0.729309198854635	0.271956363759193
NM_014364	NM_014364	26330	-0.406481080658072	0.961593701024063	0.834590647599835
NM_001322932	NM_001322932	6780	-2.69829834436211	0.854512590516518	0.456928340521924
NM_001161454	NM_001161454	220002	0.495785004332876	0.688321884566056	0.228176688110152
NM_002135	NM_002135	3164	-4.96037040887291	0.666843497865215	0.206057780356784
NM_015702	NM_015702	27249	-0.0454548259826029	0.957765445494211	0.74048482419654
NM_001080512	NM_001080512	80114	1.29556751354667	0.577502988346289	0.135431344449393
NM_001377429	NM_001377429	51409	-0.556431254964646	0.963451451084233	0.841855726323883
rna-NM_001387989.1-5	rna-NM_001387989.1-5	7917	-0.467410893593486	0.961375693214672	0.833667911503483
NM_001384427	NM_001384427	26065	-0.32252184265351	0.897213517158011	0.551334874857491
rna-NM_001384421.1-2	rna-NM_001384421.1-2	26065	0.112516179824644	0.977167364997338	0.891009130532672
NM_001012514	NM_001012514	81618	-0.459664800122465	0.957765445494211	0.751370096630162
NM_001018057	NM_001018057	27122	0.917860142235309	0.6935801792927	0.232084689182154
NM_001177383	NM_001177383	132864	0.657480851670018	0.963350830055827	0.8411992489493
NM_001351787	NM_001351787	22900	-0.501389836244573	0.935603791385268	0.668423547171282
NM_013263	NM_013263	29117	-0.117662769940482	0.898935966158085	0.555112731305777
NM_001349902	NM_001349902	89781	-0.741112546488733	0.928541292042541	0.628611857448717
NM_001328620	NM_001328620	6518	1.80949165048053	0.885349297226761	0.51289175495243
NM_001365307	NM_001365307	112694756	-1.53911228493066	0.330199349581884	0.0397544872473692
NM_001286072	NM_001286072	4343	-0.532989220503381	0.885349297226761	0.513960454298373
NM_145799	NM_145799	23157	-0.0210900140651811	0.998027603832377	0.970299927311363
NM_080911	NM_080911	7374	-1.02045361574304	0.599918919635044	0.151476388745245
NM_001387924	NM_001387924	91653	1.7536736131815	0.933595092470593	0.664407351749364
NM_144595	NM_144595	122060	0.943263103068287	0.957765445494211	0.746560229794771
NM_001378590	NM_001378590	331	-1.09478722895691	0.914458072784238	0.581903851630178
NM_005778	NM_005778	10181	0.183247489167299	0.766086413142363	0.316626290089705
NM_033215	NM_033215	89801	0.18856494521901	0.954562395992469	0.708751020113649
NM_001308185	NM_001308185	57018	0.54856234704114	0.957765445494211	0.751339014413144
NM_001094	NM_001094	40	-0.0400899850931193	0.998027603832377	0.986452610090757
NM_001374318	NM_001374318	78987	-1.41947145453024	0.892996258004282	0.532105177800335
NM_001747	NM_001747	822	0.495031778700615	0.767823583935575	0.319847283974153
NM_001378257	NM_001378257	6638	3.15869665540086	0.835989771831818	0.424894199044834
NM_005533	NM_005533	3430	0.951595590147477	0.3940851766854	0.0553855444445542
rna-NM_001077691.2-2	rna-NM_001077691.2-2	79796	-3.44410060544659	0.811439623353311	0.383563993783445
NM_001330693	NM_001330693	84131	-0.800852988219369	0.767765169263126	0.319030487657154
NM_018645	NM_018645	55502	1.00477276848294	0.122627412952484	0.00737417337620118
rna-NM_001141970.2-4	rna-NM_001141970.2-4	1616	-2.44663716371655	0.893708047262706	0.540536787027338
NM_004143	NM_004143	4435	-3.92438263924672	0.712524372311052	0.252564222809676
NM_001289093	NM_001289093	3035	1.88517315113798	0.8000669764993	0.366018844889159
NM_001160183	NM_001160183	7697	-0.949719335435094	0.928541292042541	0.641760464235504
NM_173477	NM_173477	124590	-6.65372407334051	0.493109265638744	0.0889505304423442
rna-NM_001377063.1-2	rna-NM_001377063.1-2	29057	6.20669637359745	0.32392296837516	0.0383818108314463
NM_018015	NM_018015	55086	0.449380135351821	0.980072257272199	0.902059573263035
NM_007320	NM_007320	8498	-0.255782215348194	0.728600394583936	0.270092355271974
NM_001008491	NM_001008491	4735	-22.2395109447061	1.26758196648547e-07	2.43989111330463e-10
NM_002793	NM_002793	5689	0.301541235757771	0.786995115885098	0.344509271555132
NM_001351275	NM_001351275	1740	-0.155350846849735	0.974936658400084	0.884304572675737
NM_198686	NM_198686	376267	0.446526220359543	0.95835419935266	0.826330369422032
rna-NM_001387897.1-2	rna-NM_001387897.1-2	780	-5.52094791437992	0.437349358573878	0.0688490469158762
NM_019591	NM_019591	7574	-0.778692323207366	0.903427058833659	0.565825530204559
NM_006300	NM_006300	7773	-1.03873257454453	0.458105519145362	0.0765646146070905
NM_001363568	NM_001363568	7371	-0.337854327221289	0.91497354820996	0.582967562774748
NM_001278491	NM_001278491	25906	1.06012970213572	0.957765445494211	0.77499952312447
NM_001303263	NM_001303263	482	-1.01665719944086	0.957765445494211	0.803243353878186
NM_017831	NM_017831	54941	0.598896063529526	0.792967799878393	0.355323644419466
NM_001040202	NM_001040202	152559	-0.929478930820279	0.627857378848213	0.172146503002267
NM_001323553	NM_001323553	23167	-6.73639368772757	0.482243958017485	0.0850304709337589
NM_001031849	NM_001031849	5648	-1.01665719944086	0.957765445494211	0.803243353878186
NM_001330064	NM_001330064	409	1.68232444845162	0.687178050098975	0.22660166695232
NM_000834	NM_000834	2904	-1.01665719944086	0.957765445494211	0.803243353878186
rna-NM_001316990.2-2	rna-NM_001316990.2-2	90799	0.495958056332122	0.792135091034404	0.35313164445951
NM_001355128	NM_001355128	6118	0.255284552565743	0.957765445494211	0.811641343065748
NM_001320467	NM_001320467	254887	-1.48333005876733	0.906281606603434	0.570852809653659
NM_001286167	NM_001286167	2175	-0.478222571235054	0.917476151351741	0.588007792552594
NM_000239	NM_000239	4069	1.01062345523131	0.408736893722721	0.0598836486408567
NM_001317194	NM_001317194	11267	0.169984927510134	0.974425059269861	0.882688211340333
NM_000291	NM_000291	5230	0.184307250660737	0.842476677677727	0.435210432142786
NM_001364460	NM_001364460	4883	-1.50735496115627	0.911446923441068	0.577479094998156
rna-NM_000594.4-4	rna-NM_000594.4-4	7124	-2.72375350092429	0.380595608091394	0.0517166517060725
NM_014109	NM_014109	29028	-2.97406034394411	0.00114004215959848	1.5053787697925e-05
NM_006818	NM_006818	10962	-0.639642277289486	0.8000669764993	0.365686908342505
NM_001353068	NM_001353068	2934	1.69363779495698	0.886010468894461	0.518338426291624
NM_001128613	NM_001128613	84304	2.92184632060589	0.444859474664633	0.0719283047906606
NM_001330633	NM_001330633	831	1.2665855396202	0.953716007693064	0.706373220354989
NM_001009186	NM_001009186	908	1.76794379039051	0.439587637852158	0.0697377397787969
NM_015374	NM_015374	25777	0.0997419047555113	0.957765445494211	0.791368734642274
NM_001039712	NM_001039712	9191	1.20734205755221	0.19959771546181	0.0164262483210167
NM_015677	NM_015677	26751	0.149314808632289	0.957765445494211	0.803247695516262
NM_018023	NM_018023	55689	-1.41649583514919	0.928541292042541	0.630109621616376
NM_001018055	NM_001018055	79184	0.371955703892801	0.855656390813297	0.457963655073198
NM_133369	NM_133369	90249	-0.713332803881704	0.570790106384185	0.131804940994838
NM_012202	NM_012202	2785	0.190091393222585	0.983719183323775	0.914143600249707
NM_003310	NM_003310	7260	0.725253859084768	0.520846888084862	0.102121151635521
NM_201414	NM_201414	351	-0.548430040171019	0.819096414323491	0.399314506276494
NM_001042529	NM_001042529	80347	0.766712717656164	0.584248558254252	0.140042188516177
NM_052941	NM_052941	115361	-1.33196867968425	0.449570610317356	0.073759707296435
rna-NM_001388002.1-3	rna-NM_001388002.1-3	7917	1.92471578912243	0.615408634192165	0.162512500498673
NM_144618	NM_144618	126626	0.504095058695263	0.957765445494211	0.725033574970845
NM_001370978	NM_001370978	51574	-3.81261578909607	0.776584068812276	0.333494693576354
NM_006483	NM_006483	9149	1.69956650508479	0.00142254842902909	1.94005222329832e-05
NM_001321630	NM_001321630	84985	2.83630964437349	0.862834367963531	0.475103648019533
NM_001351064	NM_001351064	84632	-1.52351654429418	0.911013332232673	0.577005184304667
rna-NM_001256169.2-4	rna-NM_001256169.2-4	55937	1.07380709999758	0.848781054269812	0.447527149493257
NM_001199942	NM_001199942	23033	0.832870999488376	0.957765445494211	0.761398459720098
NM_001308229	NM_001308229	285315	0.659882203808598	0.207136081221515	0.0174622024401896
NM_014042	NM_014042	25906	0.607851055480975	0.736089294229159	0.278941818666068
NM_001363066	NM_001363066	7122	-0.054875808583607	0.998027603832377	0.988920606580941
NM_001330136	NM_001330136	151194	-3.19653108300703	0.834668407396606	0.419681523717676
rna-NM_001270708.2-2	rna-NM_001270708.2-2	11270	1.7536736131815	0.933595092470593	0.664407351749364
NM_001349521	NM_001349521	54899	-4.45817969618393	0.715779870268982	0.256571596345636
NM_007362	NM_007362	22916	0.178411764398521	0.862774070842158	0.472708041635979
NM_001017420	NM_001017420	157570	-2.77924457852578	0.00260231374938129	4.05399677788856e-05
rna-NM_001321025.2-2	rna-NM_001321025.2-2	51027	-0.785405388844498	0.957765445494211	0.720641464510159
NM_001166419	NM_001166419	55869	0.00155684363990684	0.999911384294862	0.998172811714195
rna-NM_001384369.1-4	rna-NM_001384369.1-4	11270	-0.759732046408737	0.903102576154948	0.56513784630642
NM_014602	NM_014602	30849	-0.905234499472087	0.254742952424044	0.0251652483330512
NM_004356	NM_004356	975	0.414968815073107	0.712524372311052	0.252581628575733
NM_001376144	NM_001376144	64427	-1.88906346336154	0.923902138454354	0.601683468038268
NM_001161565	NM_001161565	23043	-0.53725740598203	0.954562395992469	0.708717019802149
NM_148912	NM_148912	83451	1.36720642074084	0.120454979710002	0.00715254253539212
NM_001114091	NM_001114091	996	-1.74133053033347	0.901916904527467	0.562850819405292
NM_001308114	NM_001308114	4802	0.171929784984845	0.983865238890043	0.914502617752647
NM_002661	NM_002661	5336	0.15846486053799	0.955307626095145	0.710103194271754
NM_178148	NM_178148	347734	0.292297908438745	0.749682039045461	0.296698870862632
NM_001242559	NM_001242559	9448	-0.0612656638893166	0.977342540427496	0.89136188752818
NM_017556	NM_017556	54751	0.942582923536568	0.957765445494211	0.784871136337973
NM_001281433	NM_001281433	9326	3.39733924982014	0.679475398123176	0.217814142416187
NM_001304762	NM_001304762	55194	-1.48464041251531	0.677951573712753	0.215273882111153
NM_005732	NM_005732	10111	-0.211562543454546	0.928541292042541	0.638745414750549
NM_014620	NM_014620	3221	-0.131243863707189	0.984387324220141	0.916125287228153
rna-NM_000593.6-3	rna-NM_000593.6-3	6890	-0.64029491867896	0.615408634192165	0.162640197523286
NM_001242417	NM_001242417	91833	0.462234113641258	0.957765445494211	0.754771385982222
NM_001130050	NM_001130050	23348	2.40666980046492	0.893708047262706	0.546739607960722
NM_033426	NM_033426	85457	-0.250754090909969	0.851927403894601	0.452755382745825
NM_001324386	NM_001324386	79618	-3.18536283138859	0.432539553234115	0.0673154627804929
NM_001206789	NM_001206789	84000	-0.0323899184451647	0.998027603832377	0.988135117383595
NM_001387712	NM_001387712	10188	0.0237960071894942	0.99679787778433	0.957927943208685
NM_003114	NM_003114	6674	-0.215431412066068	0.982045261205149	0.909305670387981
NM_001162426	NM_001162426	7248	0.157912894038599	0.946680434801583	0.690751703737682
rna-NM_001013672.5-2	rna-NM_001013672.5-2	400566	0.10507944292908	0.976028519708199	0.887650112112064
NM_001037872	NM_001037872	51455	-2.06311258244969	0.537796449924663	0.110786374142206
NM_000088	NM_000088	1277	-1.55610317747509	0.161476419135396	0.0116982795411453
NM_000164	NM_000164	2696	-1.0707159286938	0.957765445494211	0.7544222650723
NM_006463	NM_006463	10617	-0.439558869857934	0.680994243700354	0.219468956585503
NM_001318056	NM_001318056	79088	-0.0995118459446116	0.980824589737613	0.905003980391695
NM_001348065	NM_001348065	10540	1.34798642863004	0.928541292042541	0.621888015924686
NM_001127702	NM_001127702	5265	-0.102715016674675	0.963350830055827	0.841092352138452
NM_152586	NM_152586	159195	-1.76195778690784	0.741392776427508	0.288759355483904
NM_001136129	NM_001136129	351	6.46302553868777	9.54640898889465e-05	8.74516297571434e-07
NM_138389	NM_138389	92689	-0.532937971233246	0.741317767677054	0.286328672062266
NM_001347866	NM_001347866	85442	-0.603637358700154	0.957765445494211	0.783205580588547
NM_001352518	NM_001352518	3141	-9.83330970564183	0.162768133128939	0.0118479403664046
NM_004905	NM_004905	9588	0.0157624193226487	0.994235620488226	0.950286741957346
NM_003537	NM_003537	8358	-1.93136274286753	0.928348754163564	0.621201143977114
NM_001349155	NM_001349155	8706	-0.866101447932225	0.9330067951182	0.659835914061248
NM_001317034	NM_001317034	8813	0.926273808646896	0.689856485532222	0.229209721509447
NM_006449	NM_006449	10602	-0.0435237252442981	0.976597785165218	0.889754167643099
NM_030645	NM_030645	80851	0.130931948853017	0.957765445494211	0.722248633740093
NM_001164313	NM_001164313	9841	0.417058699546849	0.957765445494211	0.763033535698299
NM_198155	NM_198155	8209	3.14368451102865	0.519394161614911	0.101519742547483
NM_014793	NM_014793	9836	-0.221859564634805	0.933595092470593	0.661959898652373
NM_014969	NM_014969	22911	0.213065069494743	0.975464814873754	0.885619536569305
NM_001007229	NM_001007229	8405	0.0760625611501312	0.982162996691311	0.909826200599033
NM_021130	NM_021130	5478	0.210416370081592	0.893708047262706	0.536515906054966
NM_001348911	NM_001348911	55032	3.62241787636767	0.446512889226945	0.0725486713431994
rna-NM_001109938.3-6	rna-NM_001109938.3-6	221545	-1.11783653818363	0.957765445494211	0.735815608321507
NM_016139	NM_016139	51142	0.362961189791182	0.741317767677054	0.284469035876677
NM_014937	NM_014937	22876	-0.816554556272718	0.772103228781296	0.32370094926211
NM_001039569	NM_001039569	130340	-0.585992299678367	0.56062178940632	0.12502601555032
NM_001353056	NM_001353056	2934	2.77884580654843	0.729309198854635	0.271908207222498
NM_001302632	NM_001302632	826	-0.490171649617709	0.893708047262706	0.54668266025433
NM_015058	NM_015058	23078	-0.122293703462796	0.957765445494211	0.824039325484511
NM_021067	NM_021067	9837	-1.74404797239975	0.0556220317451605	0.00223667863067009
NM_001385758	NM_001385758	171017	-5.1849967877437	0.413703436798369	0.0612789219085376
NM_001320047	NM_001320047	55732	0.0886113537364981	0.998027603832377	0.979871008900437
NM_032195	NM_032195	6651	-1.43258283833658	0.0137042654553193	0.000320919808776665
NM_004686	NM_004686	9108	0.672919479761352	0.770762374098635	0.322229122905806
NM_212503	NM_212503	5129	-0.44445857967527	0.893708047262706	0.544948320773369
NM_001346531	NM_001346531	84553	-1.78004472250161	0.928541292042541	0.634948251425385
NM_001001662	NM_001001662	158431	-1.01560220923295	0.859436677262351	0.462380762488509
NM_014851	NM_014851	9903	0.151906153850942	0.819096414323491	0.399758930215164
NM_001387259	NM_001387259	219854	0.990542120010584	0.957765445494211	0.716582073763739
NM_017640	NM_017640	55604	-0.682120033437418	0.471962682578217	0.0813577662156681
NM_173060	NM_173060	831	0.747853265548035	0.472655808439043	0.0816137752914573
NM_006790	NM_006790	9499	-3.6232719283612	0.663694814499411	0.203717664341581
NM_145733	NM_145733	55964	0.337201683870737	0.944487475111324	0.686811017449701
NM_001257972	NM_001257972	1514	0.663512248805356	0.5376839318724	0.11070589192501
NM_001350210	NM_001350210	114883	-1.21517747348171	0.799171481292934	0.364625920692914
NM_020399	NM_020399	57120	5.29768412887611	0.63333457073519	0.176392328347659
NM_001025205	NM_001025205	1173	0.709932601205648	0.477908948864713	0.0835539345043586
NM_001286676	NM_001286676	3275	-1.83300435228395	0.570790106384185	0.131843179361721
NM_016129	NM_016129	51138	-0.177928223256665	0.867669330557096	0.483449351955607
NM_001178124	NM_001178124	10006	0.324133981536566	0.958815021712435	0.82716596844695
NM_001349341	NM_001349341	27086	-0.604639649047598	0.957765445494211	0.760470918160937
NM_001164753	NM_001164753	444	4.62376389618776	0.564502652454192	0.127222403057835
NM_001270944	NM_001270944	8609	0.589844716573629	0.939266928765561	0.676427996792975
NM_014848	NM_014848	9899	4.28241126895445	0.7316330522473	0.275927789667901
NM_017650	NM_017650	55607	-6.78459552651316	0.178425287103305	0.0137091641737375
NM_001042405	NM_001042405	9859	-1.31613645687755	0.137209806077559	0.00873626849788207
NM_001195626	NM_001195626	8028	-0.938169528132348	0.299299235403128	0.033092097122552
NM_001367819	NM_001367819	340351	3.55585058522375	0.8000669764993	0.367530973668336
NM_001387719	NM_001387719	10188	3.27717294054146	0.754036810490099	0.299992987985325
NM_001384377	NM_001384377	23149	1.82091163254168	0.928541292042541	0.651883191886018
NM_001270377	NM_001270377	157567	-0.060903210775426	0.977234480822664	0.891100419130941
NM_001077268	NM_001077268	84936	0.608349782951986	0.748003398320123	0.295401771214935
NM_004060	NM_004060	900	-1.58503816778344	0.84473870412321	0.439769156545451
NM_016552	NM_016552	51281	2.10648636167503	0.637155396400905	0.179751394625751
NM_001351589	NM_001351589	647166	-1.01665719944086	0.957765445494211	0.803243353878186
NM_005904	NM_005904	4092	-0.433118484855798	0.902381234411436	0.563662455059137
NM_181897	NM_181897	5523	-5.28553894972368	0.495084673123029	0.0905121995655516
NM_001001994	NM_001001994	2824	1.11936550370508	0.773231653307433	0.324807926195535
NM_006922	NM_006922	6328	-0.718412529162406	0.957765445494211	0.724601939170735
NM_001004715	NM_001004715	390436	-1.63908589069125	0.789211038243265	0.346720500000283
NM_001321309	NM_001321309	4638	-0.356072789794496	0.957765445494211	0.805326674067624
rna-NM_001318833.1-6	rna-NM_001318833.1-6	10919	0.388585226502181	0.964226337412711	0.846264196356488
NM_001387495	NM_001387495	1902	-0.582340644640978	0.972864700400796	0.876480872604327
NM_014319	NM_014319	23592	-0.820745626912611	0.586910142023047	0.142357946851869
rna-NM_017528.5-2	rna-NM_017528.5-2	114049	0.761701499365572	0.360755874677887	0.0470327209826344
NM_022145	NM_022145	64105	-2.02556860662708	0.0263163440794593	0.000764492293139365
NM_001004351	NM_001004351	441272	1.92105200502042	0.484909558949482	0.0859541116723028
NM_001143758	NM_001143758	80313	1.8828897124871	0.799551380643912	0.364935125084687
NM_004090	NM_004090	1845	0.167169141035603	0.835989771831818	0.423862623270806
NM_001003681	NM_001003681	10042	-1.70696390419349	0.21214232237943	0.0182097918441047
NM_001305087	NM_001305087	26151	2.94783816804797	0.0124208212608598	0.000281382804003138
NM_152433	NM_152433	143879	0.146701638526873	0.984833180239904	0.917428699969983
NM_007127	NM_007127	7429	3.60387884181909	0.461553151911689	0.0778363700554968
NM_016123	NM_016123	51135	-0.187804036801066	0.992321822035326	0.942797186339682
NM_001146210	NM_001146210	729597	-0.276288545124389	0.957765445494211	0.785233280655744
NM_005861	NM_005861	10273	0.953755657611915	0.122753814764855	0.00740301643471305
NM_002505	NM_002505	4800	0.0561650661974933	0.972864700400796	0.875939565400039
rna-NM_033554.3-4	rna-NM_033554.3-4	3113	1.24066109755298	0.853425163221331	0.454994625872767
NM_001376271	NM_001376271	5058	0.906896152201631	0.957765445494211	0.824117163052
NM_001349367	NM_001349367	64105	0.572242856252589	0.957765445494211	0.792567072546504
NM_001283035	NM_001283035	51507	-0.0197830222167103	0.998027603832377	0.971074866772985
NM_005027	NM_005027	5296	0.506473972490308	0.0929478079266697	0.0047827810714103
NM_014872	NM_014872	9925	-1.04887820311466	0.0773839692577733	0.00361629715211803
NM_001377508	NM_001377508	80146	0.0102410356510713	0.998027603832377	0.983316723902354
rna-NM_001655.5-2	rna-NM_001655.5-2	372	-1.07562468750751	0.697523320310586	0.23640037945885
NM_001382221	NM_001382221	23534	2.5752904935341	0.698620287417008	0.237491384343036
NM_001318322	NM_001318322	116835	0.690154491058484	0.928541292042541	0.635693538563349
NM_020940	NM_020940	57700	-1.06640268013533	0.113433147726855	0.00652495699972086
NM_001386832	NM_001386832	158135	-1.01665719944086	0.957765445494211	0.803243353878186
NM_152482	NM_152482	148223	0.754850159238322	0.363465963624946	0.0476567260633104
NM_001377198	NM_001377198	10580	4.83808580673954	0.679475398123176	0.217475473181961
NM_001375711	NM_001375711	10152	-1.87770626395557	0.928541292042541	0.642172932222944
NM_057088	NM_057088	3850	0.836401018070322	0.928541292042541	0.621547601610636
NM_001330758	NM_001330758	6389	-1.52332401388049	0.296049461542205	0.0324464541493809
NM_001270888	NM_001270888	1468	0.452615130986466	0.924731336848049	0.603552799036957
NM_020353	NM_020353	57088	-1.00250966184129	0.87030323402383	0.489271736417457
NM_001363139	NM_001363139	92140	2.2462508917494	0.868655325152971	0.484742935120335
NM_032307	NM_032307	84267	-0.455073632008053	0.816712350499728	0.394486000441383
NM_006279	NM_006279	6487	0.699520387611706	0.757632549408924	0.306087564413134
NM_001350786	NM_001350786	55154	-3.87372680153955	0.773231653307433	0.325624138876736
NM_001354037	NM_001354037	9063	-5.67024389406601	0.481668696341381	0.0848898622311459
NM_198951	NM_198951	7052	-2.12391228685128	0.405679551009532	0.0589088666280578
NM_001252197	NM_001252197	10265	1.82091163254168	0.928541292042541	0.651883191886018
NM_001321038	NM_001321038	29899	-1.44080755433294	0.24877763516665	0.0242649629369998
NM_002666	NM_002666	5346	-1.17360338606952	0.903629313514963	0.566610562562416
NM_001146685	NM_001146685	643965	0.408913696998577	0.968913613152819	0.861488979556301
rna-NM_001387984.1-2	rna-NM_001387984.1-2	7917	0.311164170154026	0.97414709070833	0.880567226584826
NM_199461	NM_199461	340719	0.0208220998439342	0.998027603832377	0.968518383000399
NM_001369106	NM_001369106	51008	-5.56932809830163	0.433280640612464	0.0675380713012125
rna-NM_014234.5-3	rna-NM_014234.5-3	7923	1.56538365699213	0.567100496759465	0.129136536238118
NM_001352467	NM_001352467	1390	1.18449699985439	0.836422749907038	0.427167870109122
NM_018009	NM_018009	55080	1.70232782610004	3.93522334004762e-05	3.32888002273567e-07
NM_001353092	NM_001353092	55795	5.94279270610395	0.344317089404849	0.0430218761540762
NM_003784	NM_003784	8710	-0.972297038959714	0.211341051873697	0.0180914010114708
NM_002886	NM_002886	5912	0.356934835592009	0.615408634192165	0.162913559929234
NM_001354690	NM_001354690	5894	4.56221005421614	0.50987944360206	0.0972882127265794
NM_001376599	NM_001376599	8567	-3.00261027599278	0.848781054269812	0.449327892433251
NM_001178003	NM_001178003	144406	0.905615607940813	0.890328037366995	0.525938557800046
NM_001370388	NM_001370388	10781	1.58646339060795	0.840617510296684	0.43247233595672
NM_001352926	NM_001352926	23369	5.00807856473027	0.662038981260268	0.201536145327495
NM_001270696	NM_001270696	94134	0.188659929080476	0.97847062344941	0.895927477796437
NM_001355449	NM_001355449	642819	4.92601653008875	0.577891759865526	0.135774781381068
NM_016407	NM_016407	51507	0.587070325703281	0.114804932191212	0.0066488702785494
NM_031415	NM_031415	56169	-2.48444482091838	0.334112606873413	0.0407197154576473
NM_005710	NM_005710	10084	2.00009019793918	0.295362964648507	0.0323407455102258
NM_001282426	NM_001282426	5294	-5.4672121583351	0.615408634192165	0.162902718619078
NM_001369913	NM_001369913	56904	-0.01508260350332	0.99910374825103	0.992136702171737
NM_001378048	NM_001378048	26298	3.09197068902415	0.208811898196431	0.0177068767349041
NM_001346326	NM_001346326	9776	3.27564219152287	0.792967799878393	0.355106192738558
NM_001367634	NM_001367634	23353	-3.46615820174599	0.755038209469077	0.301653872413948
NM_007345	NM_007345	7776	-0.740839529567856	0.91962737490714	0.592616844102006
NM_004463	NM_004463	2245	0.24485424339313	0.647211851001071	0.188493200637212
NM_001346500	NM_001346500	8763	-5.53869286367969	0.443470955240388	0.0713110705957626
NM_201429	NM_201429	10313	-2.06702255966688	0.505434276533834	0.0945548750080173
NM_001370193	NM_001370193	3476	-0.412425047226878	0.885349297226761	0.514137327854666
rna-NM_001161529.2-2	rna-NM_001161529.2-2	1438	2.33635633545376	0.89971301104724	0.558938236024016
NM_020319	NM_020319	57037	0.118038581364432	0.935566847275553	0.668126914350679
NM_001198672	NM_001198672	219902	6.42296034826085	0.0367026410389154	0.00121690897395265
NM_001143761	NM_001143761	1984	0.656686915083596	0.278481623154495	0.0291938005951966
rna-NM_001304968.2-2	rna-NM_001304968.2-2	114960	-2.89728914532368	0.8428858757591	0.436065569026421
NM_001384382	NM_001384382	55258	2.08190476745547	0.845353872253441	0.441012158239209
NM_001136238	NM_001136238	643853	-1.162592651658	0.879949416998716	0.503562307689761
NM_001323379	NM_001323379	2039	-2.86044052370706	0.862093155688964	0.471796742292658
NM_001271971	NM_001271971	3326	2.74122066737311	0.859520413689819	0.46249250951326
NM_001351568	NM_001351568	8555	0.360592750033453	0.957765445494211	0.794322901719582
rna-NM_014598.4-2	rna-NM_014598.4-2	30837	-0.629227976520697	0.566167005135472	0.128143353270944
NM_001300885	NM_001300885	54811	-0.724592050120944	0.505208451337156	0.0942515006256758
NM_001375895	NM_001375895	84775	-1.59560078144477	0.717832864784225	0.259254712110959
NM_001282335	NM_001282335	23526	0.819922736519839	0.767697377945218	0.318860194673087
NM_001376874	NM_001376874	23654	-0.0904164945537062	0.960905093455583	0.832610098874174
NM_001199099	NM_001199099	8938	1.97074996316928	0.764598219441142	0.315616831236257
NM_001012751	NM_001012751	10006	-6.08194160147645	0.552069290734026	0.120225537750632
NM_020961	NM_020961	57721	-0.608916519401563	0.588159261900279	0.143158835323064
NM_001258031	NM_001258031	619189	0.513542730420539	0.977722344754634	0.893217992786274
NM_001100816	NM_001100816	9443	0.844686575174169	0.493474049806984	0.0892308719520128
NM_001042664	NM_001042664	57449	0.162319110197635	0.95302192267276	0.704244906688765
NM_001282584	NM_001282584	54587	-0.377491327802953	0.893708047262706	0.539755291339872
NM_001160148	NM_001160148	80821	-0.31101543972775	0.893414960246857	0.532790006003449
NM_001350222	NM_001350222	9887	-2.43484177357431	0.793627508547883	0.356015843321387
NM_178584	NM_178584	151011	-1.21061012566655	0.794090752816726	0.357773371487556
NM_001330599	NM_001330599	7227	-1.48008101535463	0.932525039672644	0.658937817511192
rna-NM_001382444.1-2	rna-NM_001382444.1-2	3092	-2.46101659858695	0.893708047262706	0.538068941649168
NM_004209	NM_004209	9143	-1.40994851108209	0.680994243700354	0.21960562689887
NM_024709	NM_024709	79762	-0.148235050970071	0.957765445494211	0.795375136006722
NM_014814	NM_014814	9861	-0.409142314707459	0.758193331889258	0.308579848493199
NM_012311	NM_012311	22944	0.0466667855240672	0.976640402272607	0.88993494669463
NM_001384849	NM_001384849	4134	-0.0878056438742937	0.99500430168683	0.952755418859572
NM_001384813	NM_001384813	4134	2.37397826098275	0.695875252968709	0.234507519186547
NM_001170585	NM_001170585	151056	1.13639099249216	0.845305778800814	0.44073867987281
NM_198859	NM_198859	166336	4.14485786425692	0.743590853416345	0.291937651721929
NM_006751	NM_006751	6744	-0.400358781252914	0.913587809583581	0.580858376976216
NM_002357	NM_002357	4084	-0.155263603254879	0.957765445494211	0.757745017124959
NM_001377995	NM_001377995	5475	-3.45918121955476	0.811017282678745	0.381427759264717
NM_001625	NM_001625	204	0.175912863022523	0.885122642630701	0.512206232961465
NM_018071	NM_018071	55701	0.116865510922875	0.947216512162746	0.69155326193346
NM_001323512	NM_001323512	267	-0.563606201142504	0.914719364238364	0.582584628904739
rna-NM_005676.5-2	rna-NM_005676.5-2	8241	-0.192783852559676	0.928541292042541	0.624848721888972
NM_001321427	NM_001321427	64114	-0.407068531030214	0.974504955562288	0.88298849900386
NM_001324223	NM_001324223	3157	0.267234436429883	0.973771683802188	0.879479853083161
NM_001136108	NM_001136108	203069	1.00137182280177	0.15548674955717	0.0110268191639296
NM_001261445	NM_001261445	7296	-1.62470996656229	0.832486482150933	0.414920688894117
NM_024804	NM_024804	79862	-2.78942329867781	0.737374804612446	0.280523985567798
NM_001379349	NM_001379349	23426	-0.630423805163231	0.957765445494211	0.807744800613075
NM_001352978	NM_001352978	92106	-0.463451815401151	0.949412856159846	0.695938350120636
NM_001370080	NM_001370080	54468	1.81080787813704	0.364810081333047	0.0479824715748583
NM_001258015	NM_001258015	2232	0.815993858013209	0.58632282516112	0.141400775569266
NM_001321515	NM_001321515	151011	0.151320660225486	0.998027603832377	0.967755432454445
NM_001040105	NM_001040105	140453	1.7536736131815	0.933595092470593	0.664407351749364
NM_001308373	NM_001308373	23770	0.529042486846716	0.756650794650191	0.304305690190796
NM_001376078	NM_001376078	64172	-1.88014076223639	0.811439623353311	0.382405065607331
NM_006897	NM_006897	3225	1.10675808391119	0.8174158828058	0.395199985419743
NM_001265610	NM_001265610	22906	-2.55415597351374	0.258477310119202	0.0258008010719794
rna-NM_001146083.3-2	rna-NM_001146083.3-2	79143	-0.302657898099456	0.928541292042541	0.637566644332909
rna-NM_001292022.2-6	rna-NM_001292022.2-6	6890	1.07865403337375	0.615836826714343	0.163831807453469
NM_138451	NM_138451	115811	3.15045801552553	0.570372001143367	0.131351341644057
NM_001290078	NM_001290078	7010	2.36042150359589	0.893708047262706	0.534266229679774
NM_001201475	NM_001201475	83608	1.42215898751031	0.570472279033339	0.131416766620895
NM_006622	NM_006622	10769	-0.43966445830114	0.741187296867636	0.283955680809769
NM_018147	NM_018147	55179	1.65606797213977	6.74911243204918e-05	5.97377493057089e-07
NM_001347898	NM_001347898	51075	-0.511477296160586	0.957765445494211	0.738155087475261
NM_004973	NM_004973	3720	-1.2731155486734	0.885394261493577	0.517429901312321
NM_024616	NM_024616	79669	-0.747746569560159	0.483851150103395	0.0856333078647132
NM_001376837	NM_001376837	4154	-0.612384440104112	0.933152153841441	0.660337801692947
NM_018193	NM_018193	55215	-2.64675562417287	0.280314361269043	0.0294842496853508
NM_138349	NM_138349	90313	0.926506080842788	0.349419472168553	0.0444456744646212
NM_001387687	NM_001387687	9883	-0.769895052847495	0.403370426112311	0.0582911867616385
NM_017613	NM_017613	29980	-1.11561891740231	0.0225624327193525	0.000627044583497725
NM_001160301	NM_001160301	1806	-1.22917887522576	0.594161230636034	0.147608636174146
NM_183372	NM_183372	200030	0.499885758933392	0.957765445494211	0.817249104671388
NM_033119	NM_033119	85407	-0.256320166107989	0.957765445494211	0.744892719836125
NM_001350917	NM_001350917	55112	5.07333699128525	0.546276755011647	0.116453156640316
NM_017743	NM_017743	54878	0.535380180851171	0.957765445494211	0.719248464369269
NM_001365225	NM_001365225	83440	-0.445870722141776	0.957765445494211	0.810556149518154
NM_001288836	NM_001288836	7444	-0.0322337590319688	0.998027603832377	0.968205287620221
NM_001305009	NM_001305009	80856	-0.279612801430491	0.977280630965822	0.891203882223318
NM_001281732	NM_001281732	65010	0.319694257079829	0.959865194848198	0.829930484453731
NM_016815	NM_016815	2995	0.0221458833595213	0.998027603832377	0.976263023441246
NM_001267554	NM_001267554	2155	-1.93136274286753	0.928348754163564	0.621201143977114
NM_001369830	NM_001369830	284371	7.13918499850536	0.0146459318338684	0.000353245322971695
NM_001013842	NM_001013842	541565	0.351574846100168	0.928541292042541	0.627742794382394
NM_001385976	NM_001385976	51306	-1.57538098765917	0.894543266425878	0.5480324193335
NM_001318930	NM_001318930	6120	0.543066699284179	0.957765445494211	0.727389825743144
NM_001135768	NM_001135768	5817	0.401116535102101	0.709433849367431	0.250046596697694
NM_001032999	NM_001032999	9139	0.0178616958817016	0.998027603832377	0.963056703070902
rna-NM_001381875.1-2	rna-NM_001381875.1-2	642574	0.492505399915668	0.858308606390139	0.461171921326575
NM_001385021	NM_001385021	56204	-5.51651880237952	0.609306606179234	0.159102591561533
NM_001370377	NM_001370377	10781	1.65463139513867	0.829847039683703	0.412194023341242
NM_001370349	NM_001370349	23469	-1.30638118025695	0.935367775232652	0.667849676383344
NM_177948	NM_177948	51566	-5.29732521770625	0.17425807477378	0.0132415715398166
NM_001375476	NM_001375476	7010	-0.567973950821719	0.957765445494211	0.791119139799872
NM_170754	NM_170754	23371	-0.809996178773743	0.373000058704816	0.0498401073546523
NM_001127229	NM_001127229	54998	0.785751154402317	0.354687845721845	0.0454199314308649
NM_001170793	NM_001170793	151393	4.4079835671675	0.719509173969144	0.261851578766232
NM_025184	NM_025184	80258	-0.0799508225400815	0.998027603832377	0.966577512354215
NM_001297698	NM_001297698	79923	-1.44685936473195	0.893708047262706	0.534652118756544
NM_001320942	NM_001320942	3658	-2.10691873625606	0.728600394583936	0.269851482699281
NM_001349448	NM_001349448	56267	0.818271229831031	0.834668407396606	0.420807201754551
NM_001301647	NM_001301647	9848	21.8842775011043	8.82062633146815e-08	1.49230700499379e-10
NM_001386102	NM_001386102	92270	-0.997857078102958	0.957765445494211	0.790292632309989
rna-NM_001388020.1-3	rna-NM_001388020.1-3	7917	5.11897187071757	0.520220911775707	0.101831813203136
NM_001243645	NM_001243645	1073	0.334763167907687	0.903461032552581	0.566005561283268
rna-NM_001372031.1-2	rna-NM_001372031.1-2	1737	-22.088649719795	2.31100880710808e-07	5.67405397470209e-10
NM_015017	NM_015017	23032	-0.736298069696616	0.928541292042541	0.647379863957767
NM_003916	NM_003916	8905	0.211377874266234	0.944762879716035	0.687617713643287
NM_012423	NM_012423	23521	0.565265051225485	0.640647990586704	0.182943635030409
NM_001008860	NM_001008860	81614	-0.701833283607232	0.752049913234566	0.298589675214285
NM_001330321	NM_001330321	25906	0.724538167512088	0.949699537887543	0.697060338300584
NM_032952	NM_032952	51085	-1.93626969543891	0.922015544436848	0.597575189762208
rna-NM_001170761.2-2	rna-NM_001170761.2-2	26576	-1.93136274286753	0.928348754163564	0.621201143977114
NM_001366904	NM_001366904	203062	0.595286790958294	0.808168399849521	0.376706373255333
NM_001378409	NM_001378409	5139	3.11564530262129	0.812381301838618	0.387275601040375
NM_004452	NM_004452	2103	0.906896152201631	0.957765445494211	0.824117163052
NM_012454	NM_012454	26230	-0.506459201923623	0.974504955562288	0.882957300450531
NM_001353273	NM_001353273	51571	-0.467904441015761	0.979692171528012	0.900051980349665
NM_145174	NM_145174	150353	-2.3553115136844	0.677951573712753	0.215860745444686
NM_001040185	NM_001040185	91661	-0.857725800842037	0.78353824854572	0.340472154606726
NM_001001410	NM_001001410	115939	1.22573915309922	0.0424900623730834	0.00150873560584461
NM_015559	NM_015559	26040	1.53155308038202	0.689667099041841	0.229057297906063
NM_001350161	NM_001350161	65979	-1.2218263595714	0.89220098726715	0.530519774965735
NM_005704	NM_005704	10076	-4.81445560693166	0.680994243700354	0.219916685285094
NM_001282972	NM_001282972	4735	-1.32544254369729	0.957765445494211	0.722214025151033
NM_001459	NM_001459	2323	-0.190839424523555	0.964493568817352	0.847575782482744
NM_000305	NM_000305	5445	0.444926046858787	0.325541575812063	0.038801965904644
NM_003930	NM_003930	8935	0.0452289006815136	0.981895891855061	0.908985036965518
rna-NM_001145934.2-2	rna-NM_001145934.2-2	8277	-0.0548757582105557	0.998027603832377	0.988894560228822
NM_001289978	NM_001289978	8193	4.47427919573757	0.410213857499489	0.060400773773487
NM_006292	NM_006292	7251	0.356920433538249	0.439587637852158	0.0697098249323832
rna-NM_181492.3-2	rna-NM_181492.3-2	6942	-0.725744868292513	0.225489539435742	0.0203679376836197
NM_001204108	NM_001204108	10018	-4.57357666356739	0.704300319233907	0.244255675208442
rna-NM_001282224.2-2	rna-NM_001282224.2-2	538	0.114959131908307	0.957765445494211	0.824246704971547
NM_001384730	NM_001384730	4134	-0.0619960981980075	0.971110858387195	0.867538665783256
NM_001350303	NM_001350303	2037	-7.2180443550505	0.398125255981148	0.0568175372538912
NM_001329953	NM_001329953	84946	-1.05007218247507	0.705483290278721	0.246136057576405
NM_001386062	NM_001386062	84909	-0.274281014355554	0.878962253809544	0.501035974853345
NM_004319	NM_004319	460	2.79391314814387	0.848781054269812	0.446662106080686
NM_001243788	NM_001243788	23583	-5.64585795044018	0.128644898354188	0.00794674477330278
NM_001352030	NM_001352030	51317	1.45241827511694	0.87715482663747	0.498130528370872
NM_001346338	NM_001346338	9776	-5.17744215605617	0.644478910616848	0.18664463754469
NM_152613	NM_152613	164684	-0.0724016356787878	0.995395991190649	0.95399303835083
rna-NM_005393.3-2	rna-NM_005393.3-2	5365	0.750191257748837	0.637202762497607	0.180446667137325
NM_001243962	NM_001243962	3119	0.838074481956897	0.957765445494211	0.773948945188869
rna-NM_001387120.1-2	rna-NM_001387120.1-2	23248	-0.170502165784682	0.994932933188341	0.952248401962319
NM_001322221	NM_001322221	1659	-1.1863286191656	0.797092766565552	0.361198843950427
NM_000327	NM_000327	6094	-0.310438935591442	0.928541292042541	0.649607047900059
NM_001267597	NM_001267597	57209	-0.172379733324339	0.994115553999445	0.949424242374857
NM_001243137	NM_001243137	5151	0.411420533608262	0.671040389728719	0.21051788682061
NM_001330104	NM_001330104	8881	1.80375492163014	0.00186425732677312	2.70399624643374e-05
NM_175075	NM_175075	157695	-0.688495751471539	0.837596409354708	0.428527650465641
NM_001278530	NM_001278530	55701	4.7821537178964	0.577350879613002	0.135225038899208
NM_001384298	NM_001384298	150082	1.07203207234052	0.918918244919988	0.590490747069085
NM_080753	NM_080753	140832	0.906896152201631	0.957765445494211	0.824117163052
NM_002754	NM_002754	5603	0.691067105424199	0.414738795427034	0.061591632410324
NM_001349439	NM_001349439	252969	1.38354060777362	0.774431095746122	0.328447751179279
rna-NM_025259.6-8	rna-NM_025259.6-8	4439	2.18286640026567	0.898935966158085	0.55499903376527
NM_001004487	NM_001004487	392309	-1.01665719944086	0.957765445494211	0.803243353878186
NM_001385335	NM_001385335	8821	-4.57197595852852	0.414634188012806	0.0615603618251248
NM_001330741	NM_001330741	56833	-2.05510077020312	0.852074319997653	0.453118487968093
NM_001378285	NM_001378285	11342	0.449613610282418	0.97123076431559	0.868052023590555
NM_001130148	NM_001130148	84318	-0.36257083244638	0.957765445494211	0.80990219908638
NM_001201583	NM_001201583	140456	-1.93795312256201	0.928348754163564	0.61999458553907
rna-NM_001282333.2-9	rna-NM_001282333.2-9	79042	-5.19370875218492	0.507204738195835	0.0955957642546616
NM_001366038	NM_001366038	80167	-1.32511608362641	0.80965406737021	0.378216095967007
NM_001367860	NM_001367860	10825	-7.69515567731648	0.07459061507218	0.0034226935550123
NM_001381	NM_001381	1796	0.499977294616203	0.957765445494211	0.742773571673584
NM_001374516	NM_001374516	5269	2.53334404398503	0.875990107916786	0.496806472031374
NM_153368	NM_153368	219770	-0.0548757582105557	0.998027603832377	0.988894560228822
NM_001177651	NM_001177651	10479	0.237576287116964	0.96944751137079	0.863357934736502
NM_001324346	NM_001324346	54925	-7.74171583728233	8.72423873768438e-05	7.93799885144592e-07
NM_001330998	NM_001330998	57579	0.161293218981766	0.990940949866216	0.937975620271014
NM_173561	NM_173561	222643	-1.36147299755889	0.567660831405414	0.1296409536772
NM_006345	NM_006345	10463	-0.0778685450384518	0.957765445494211	0.808966608501318
NM_002461	NM_002461	4597	0.286152125947013	0.891961064545033	0.529782206077254
NM_001352253	NM_001352253	79587	-0.770343357451788	0.642694984492673	0.184250367449156
NM_181307	NM_181307	122704	0.238161861477727	0.957765445494211	0.760755409646132
NM_031243	NM_031243	3181	-1.38168048722271	0.231485763889458	0.0213836053116046
NM_173664	NM_173664	285598	-0.599569315454151	0.957765445494211	0.789933607270706
NM_001368008	NM_001368008	5463	0.390450365176663	0.964493568817352	0.847795086047205
NM_004612	NM_004612	7046	-1.14819716976073	0.639525759191373	0.182061905284364
NM_001127215	NM_001127215	2672	-0.203225656064634	0.963827661091412	0.844613519285728
NM_001385525	NM_001385525	65981	-0.203364240151563	0.979994250295928	0.901745536485518
NM_001291494	NM_001291494	8516	-2.89728914532368	0.8428858757591	0.436065569026421
rna-NM_005933.4-2	rna-NM_005933.4-2	4297	-1.29036354886596	0.228773554264399	0.0209713811503822
NM_001024649	NM_001024649	821	-0.113758493556977	0.975060347892076	0.884852982208572
rna-NM_001385433.1-2	rna-NM_001385433.1-2	284565	4.15964782547781	0.742203648738287	0.290186497144312
NM_001330279	NM_001330279	151525	5.5478787960019	0.0137883915090988	0.000324312253865905
NM_001025390	NM_001025390	272	-1.61395763277238	0.819096414323491	0.400391160740696
rna-NM_003491.4-2	rna-NM_003491.4-2	8260	0.943777746413225	0.2136060394896	0.0184659838545313
NM_016618	NM_016618	51315	0.64350220246407	0.440547058083086	0.0701088300615533
NM_001033087	NM_001033087	140733	1.82091163254168	0.928541292042541	0.651883191886018
NM_014223	NM_014223	4802	0.623221571895792	0.28605155917883	0.0305421477830826
NM_000259	NM_000259	4644	-0.578095504916684	0.972923659782163	0.876691175978505
NM_001322415	NM_001322415	25957	-5.18691533779793	0.0832296058509032	0.00406056760493493
NM_001270771	NM_001270771	8470	0.925270808823827	0.957765445494211	0.745666566101987
NM_001191036	NM_001191036	286144	5.77749409521075	0.584248558254252	0.140038354443173
NM_004401	NM_004401	1676	-0.0987249405368107	0.911731071007551	0.577898438309369
NM_001079528	NM_001079528	368	-1.01665719944086	0.957765445494211	0.803243353878186
NM_016567	NM_016567	56647	-0.332742133776171	0.811439623353311	0.381944652648464
NM_001014442	NM_001014442	542767	0.0827680013465693	0.993614627569206	0.94787010674941
NM_014191	NM_014191	6334	-5.10515190389949	0.652980927175287	0.192951903090791
NM_001352094	NM_001352094	55591	0.272579628703438	0.964493568817352	0.84822435275321
NM_001330140	NM_001330140	388335	0.563568180151547	0.939381383128115	0.676670345326501
NM_152416	NM_152416	137682	0.703304609351415	0.552230114158626	0.12030214033816
NM_005063	NM_005063	6319	0.208343023705317	0.918045885273237	0.588729531409077
NM_022913	NM_022913	65056	-0.891063924103031	0.542809779754548	0.114256114562452
NM_001199053	NM_001199053	81691	-1.9502913904072	0.632082903943931	0.175333789608569
NM_001387176	NM_001387176	11273	0.25803134244098	0.92329047820122	0.600273809110597
NM_007156	NM_007156	7789	-0.200792724146842	0.957765445494211	0.718480714988945
NM_019903	NM_019903	120	10.6172604203886	0.114159926997526	0.00657853998729245
NM_001077365	NM_001077365	10585	0.594695914255462	0.2017134600507	0.0167442186477061
NM_005402	NM_005402	5898	-0.270757693087602	0.716005146275001	0.256708139519235
NM_001330491	NM_001330491	665	-0.981066563618354	0.957765445494211	0.787537081847463
NM_000026	NM_000026	158	0.755544787763608	0.558931085859441	0.124015213443112
rna-NM_001385394.1-2	rna-NM_001385394.1-2	201176	0.491573206454515	0.811017282678745	0.381046662434737
NM_001378148	NM_001378148	3735	-0.39388731389401	0.845353872253441	0.441176960898964
NM_005873	NM_005873	10287	0.721325152758702	0.78353824854572	0.341550955376174
NM_177456	NM_177456	139081	1.7944139574004	0.928541292042541	0.647279392499798
NM_001382799	NM_001382799	2064	1.63282102813604	0.377094203611968	0.0507740524216329
NM_001319087	NM_001319087	10865	-0.714274079487867	0.963718511049488	0.843692843369662
NM_001277206	NM_001277206	5031	-3.44410060544659	0.811439623353311	0.383563993783445
NM_006884	NM_006884	6474	0.164820095386236	0.973051928492551	0.877228357173434
NM_017919	NM_017919	55014	-0.342676765586322	0.834179609519322	0.416420610508054
NM_001374848	NM_001374848	63901	-3.90383732608077	0.553158137167014	0.120931440167946
NM_001282652	NM_001282652	10963	0.732565373842525	0.743590853416345	0.291266551496332
NM_004727	NM_004727	9187	1.32538369040574	0.952086442485705	0.701987228546898
NM_178820	NM_178820	126433	-0.883881066895998	0.786423115290366	0.344023135205949
rna-NM_001346482.1-2	rna-NM_001346482.1-2	51321	4.29723990031866	0.729956707041375	0.274238828480194
NM_002350	NM_002350	4067	-0.216590463946946	0.89971301104724	0.558115978277529
NM_014482	NM_014482	27302	-0.0476453349064485	0.998027603832377	0.983878305921931
NM_001031835	NM_001031835	5257	-1.26740176664491	0.516679418516633	0.100142082560561
NM_178172	NM_178172	338328	-1.20575260260789	0.852696837582779	0.453855441963593
NM_018386	NM_018386	55795	0.274220363786175	0.910181978765	0.575989888758951
NM_001199723	NM_001199723	1382	-2.56624286687568	0.779077407632644	0.335979945001599
NM_001172303	NM_001172303	84930	-2.40008703431501	0.04744534995488	0.00176526096537363
NM_001024736	NM_001024736	80381	-0.863607754977127	0.782918664858432	0.339510285095208
NM_018124	NM_018124	55159	-2.77146084017999	0.601005861032782	0.15223420228831
NM_001166102	NM_001166102	4723	0.847910530193124	0.77820368758057	0.335073301067073
rna-NM_001387998.1-2	rna-NM_001387998.1-2	7917	1.6888566319779	0.928939312443547	0.652340478114405
NM_001382710	NM_001382710	1674	-2.44663716371655	0.893708047262706	0.540536787027338
NM_001276697	NM_001276697	7157	10.5405797424628	0.118653819650219	0.00697949244496937
NM_001099669	NM_001099669	25994	-1.54505772433128	0.521835771979269	0.10259084160474
NM_001348761	NM_001348761	54980	4.83808580673954	0.679475398123176	0.217475473181961
rna-NM_019863.3-2	rna-NM_019863.3-2	2157	0.256152606882341	0.924793438862256	0.604164798385212
NM_005781	NM_005781	10188	-1.15209952126591	0.228773554264399	0.0209647974017338
NM_001165412	NM_001165412	4790	-0.99978001051885	0.643415753829134	0.184629576303037
NM_001242852	NM_001242852	81847	-0.207931960711519	0.964493568817352	0.848687943993014
NM_001004051	NM_001004051	114928	-0.00903722024301272	0.999647262342308	0.994826386578722
NM_000935	NM_000935	5352	0.678310299238987	0.46566239887985	0.079426241056774
NM_024644	NM_024644	79697	-0.132275805228003	0.957765445494211	0.77080548667489
rna-NM_001264.5-4	rna-NM_001264.5-4	1041	0.862588371568669	0.957765445494211	0.763092587616108
NM_001320918	NM_001320918	983	-4.62006042350792	0.0403657007612225	0.00140400103619728
NM_052889	NM_052889	114769	1.13501005512163	0.154800413102605	0.010951774707618
NM_199053	NM_199053	60684	-0.625283274629057	0.957765445494211	0.758160677296021
NM_001072	NM_001072	54578	-2.13632298256899	0.0431075446566531	0.00154514122075416
NM_001271052	NM_001271052	30817	0.728096344201354	0.813607295654372	0.390285747791618
NM_001382774	NM_001382774	3570	2.68684414634105	0.332330996815623	0.0403243086628843
NM_001371720	NM_001371720	4582	-1.44175374349585	0.396418608861237	0.0562549969412311
NM_001145079	NM_001145079	57511	-1.72187212347776	0.895701948820706	0.54948708645622
rna-NM_001242758.1-7	rna-NM_001242758.1-7	3105	0.58276407215788	0.671907215374468	0.211310529581542
NM_006164	NM_006164	4780	-0.279019888153538	0.762731055142018	0.31365043050725
NM_001316363	NM_001316363	8894	-0.368658482189768	0.903387603305477	0.565763541114435
NM_006106	NM_006106	10413	-1.25490571046874	0.716052874449925	0.256767330154735
NM_001318520	NM_001318520	25914	-0.902782297248526	0.933212941626426	0.660429289430766
NM_001367755	NM_001367755	27342	-2.01175812853958	0.0475794965077255	0.00177191118256261
NM_001376800	NM_001376800	23408	4.55466631090627	0.705388328122293	0.246055129952802
NM_001387823	NM_001387823	4154	0.325680793168507	0.957765445494211	0.818060084006274
NM_001205029	NM_001205029	56890	0.325145492627388	0.957765445494211	0.822401927415384
rna-NM_001387942.1-6	rna-NM_001387942.1-6	7917	0.863929274214377	0.957765445494211	0.753338356602199
NM_020407	NM_020407	57127	-0.054875808583607	0.998027603832377	0.988920606580941
NM_001352774	NM_001352774	3728	0.842592982698523	0.716235428370085	0.256890931876138
NM_003660	NM_003660	8541	-0.207464359931188	0.957765445494211	0.719433699372824
NM_001388053	NM_001388053	29803	-0.71383470253537	0.554718873046897	0.121874910845726
NM_194302	NM_194302	255101	-1.79754120867687	0.596183840315208	0.149317051753642
NM_014759	NM_014759	9796	0.340117320140097	0.928541292042541	0.632929494886226
NM_001330417	NM_001330417	57508	-0.558688890653165	0.964210718479835	0.846115925881607
NM_194318	NM_194318	145173	-0.591955143273469	0.654740257207326	0.194565980122083
rna-NM_001276282.4-2	rna-NM_001276282.4-2	26033	-1.18134697546291	0.957765445494211	0.751346171125137
NM_001328667	NM_001328667	9411	2.85752398341019	0.0525231736765443	0.00204704702226195
NM_001009924	NM_001009924	29058	-0.661848988993163	0.957765445494211	0.809352820719077
NM_001320555	NM_001320555	80345	-0.317797696116211	0.989023631272166	0.931071433681736
NM_001375491	NM_001375491	23321	-5.53139453068923	0.608186962817062	0.157969498945778
NM_001384168	NM_001384168	92579	-4.02815356798924	0.757632549408924	0.306285635328845
NM_001350841	NM_001350841	51377	-1.243004129168	0.928541292042541	0.638115639504521
NM_001386036	NM_001386036	55667	-0.0601482097228648	0.987657363389234	0.925576483144453
NM_152564	NM_152564	157680	-0.463801988461007	0.862044531047837	0.465002218254423
NM_001354536	NM_001354536	83744	-4.46602567634781	0.715779870268982	0.255720616002017
NM_001318519	NM_001318519	83549	1.3675097121928	0.814370271822458	0.391530210806591
NM_001376667	NM_001376667	55793	5.79847586918402	0.418259692825582	0.0627264119728902
NM_001371188	NM_001371188	10497	2.68908692137914	0.862093155688964	0.470611753776506
NM_001323965	NM_001323965	7073	1.06552782304582	0.921924620147341	0.597393476578822
NM_001352677	NM_001352677	79800	-0.109944864703765	0.998027603832377	0.977001651618049
NM_001308196	NM_001308196	375484	-3.44410060544659	0.811439623353311	0.383563993783445
NM_030809	NM_030809	81566	-0.180068026295853	0.894148772335005	0.547453355273842
NM_030567	NM_030567	80758	1.56717208758435	0.726417373886905	0.267258286109418
NM_001322810	NM_001322810	80005	-1.58205721249227	0.620245185668838	0.1668089460096
rna-NM_003549.4-2	rna-NM_003549.4-2	8372	1.39942936658248	0.737235866444258	0.280160526757388
NM_001135699	NM_001135699	7534	-0.940647657148709	0.463477367929959	0.0785376590147179
NM_001287010	NM_001287010	152007	-1.97964596949991	0.857179937462687	0.459698731420063
NM_016459	NM_016459	51237	-1.94370542507306	0.82973650271297	0.411632710401365
NM_031450	NM_031450	83638	0.221644842435452	0.894944189168859	0.548591391038812
NM_001347723	NM_001347723	1859	-5.47114952714749	0.187469053517872	0.014897829129688
NM_001271684	NM_001271684	23443	-1.88879726577698	0.784838323906172	0.342771676991951
NM_001367620	NM_001367620	164395	-1.49841553088338	0.92802284179181	0.609506100888269
NM_001376865	NM_001376865	23654	0.138746444821073	0.957765445494211	0.78206470585831
NM_001366618	NM_001366618	10636	2.66079590692196	0.148904296996629	0.0101628995309245
NM_001351761	NM_001351761	55621	1.08372477262556	0.568078518504142	0.129830109545894
NM_012110	NM_012110	26511	-0.347326441036855	0.811948188103332	0.385501484954827
NM_001353101	NM_001353101	5636	1.09633607515123	0.940327867104754	0.678176861956371
NM_001083600	NM_001083600	79903	0.490479685032396	0.63476388836015	0.177144019847309
rna-NM_080598.6-4	rna-NM_080598.6-4	7919	-0.867666572629306	0.957765445494211	0.769905896583019
NM_001281449	NM_001281449	11317	0.906896152201631	0.957765445494211	0.824117163052
NM_003078	NM_003078	6604	0.744788931080355	0.757632549408924	0.306057647613206
NM_016042	NM_016042	51010	0.10576639734961	0.957765445494211	0.738739212932507
NM_001353219	NM_001353219	147166	1.33981369884112	0.928348754163564	0.620099579000016
NM_138356	NM_138356	90525	0.872754671220318	0.957765445494211	0.770257852809404
NM_001174150	NM_001174150	200894	-2.07314259676783	0.556951462800412	0.123081355080779
rna-NM_001385424.1-2	rna-NM_001385424.1-2	284565	-0.352394396046118	0.968955483867729	0.862076087391616
NM_001287497	NM_001287497	64418	-2.38530286764864	0.791975049853372	0.349226247964461
NM_145321	NM_145321	26031	4.14561926218586	0.714764487140841	0.254314466880082
NM_001320140	NM_001320140	6128	0.258631166039413	0.987657363389234	0.925645454938429
NM_001184787	NM_001184787	56288	-4.04348389252323	0.756650794650191	0.304408863159261
NM_001164623	NM_001164623	27161	1.16349777045075	0.957765445494211	0.726118667186365
NM_002938	NM_002938	6047	-0.487864332443493	0.403370426112311	0.0583296069510941
NM_001001346	NM_001001346	49861	-0.914396510077141	0.957765445494211	0.76117420303852
rna-NM_005189.3-2	rna-NM_005189.3-2	84733	-1.02013297385719	0.0216237836624202	0.000592869176137432
NM_002258	NM_002258	3820	-1.01665719944086	0.957765445494211	0.803243353878186
NM_003327	NM_003327	7293	-1.01665719944086	0.957765445494211	0.803243353878186
NM_001385762	NM_001385762	171017	6.85474852953914	0.014330667132434	0.000341797705807826
NM_001280798	NM_001280798	27165	1.9000818405847	0.77801372770414	0.334789066435495
NM_006512	NM_006512	6291	0.72200044463801	0.957765445494211	0.719459978851569
NM_178127	NM_178127	253935	-1.9363634603998	0.881562698712546	0.506053543743741
NM_001002901	NM_001002901	127943	0.224168948614886	0.973040446309933	0.8771778538545
NM_006114	NM_006114	10452	0.498809471936948	0.81804531658552	0.395891351867994
NM_198798	NM_198798	63926	-0.379338036014114	0.886986079780771	0.521035553175328
NM_001317122	NM_001317122	26523	-1.12197782267747	0.9009968785295	0.561050317547636
NM_001384391	NM_001384391	23149	1.23818711226654	0.957765445494211	0.740258205060047
rna-NM_001384290.1-6	rna-NM_001384290.1-6	3135	0.906896152201631	0.957765445494211	0.824117163052
NM_002768	NM_002768	5119	0.193811563550355	0.885002785006499	0.512070192760631
NM_001371420	NM_001371420	8809	0.969263782479274	0.554718873046897	0.122050054926387
rna-NM_001388011.1-7	rna-NM_001388011.1-7	7917	0.494858668680843	0.957765445494211	0.819344262534561
NM_015343	NM_015343	23399	-0.0234836930452919	0.998027603832377	0.975669873207634
NM_032348	NM_032348	54587	-4.34130306584962	0.143600013851721	0.00943739800822945
NM_001384446	NM_001384446	2589	-1.9963691535417	0.843556360974469	0.437661194346867
NM_014465	NM_014465	27284	-0.529563583979566	0.819096414323491	0.39873067669678
NM_032860	NM_032860	84946	-0.305344838126235	0.881562698712546	0.505929691586128
NM_001174065	NM_001174065	2260	-0.494028883421657	0.959126418974626	0.827922235341765
NM_001382561	NM_001382561	2674	1.82091163254168	0.928541292042541	0.651883191886018
NM_152246	NM_152246	1375	-7.24251671685028	0.114123360085524	0.0065732200816161
NM_023922	NM_023922	50840	0.577477706827094	0.963718511049488	0.84372889364276
NM_001382640	NM_001382640	6525	-1.77861913949928	0.928348754163564	0.61947167149541
NM_205836	NM_205836	81545	-1.17780364763382	0.0686516946241291	0.00300708813417154
rna-NM_002120.4-5	rna-NM_002120.4-5	3112	-1.01665719944086	0.957765445494211	0.803243353878186
rna-NM_001098478.2-2	rna-NM_001098478.2-2	3134	-1.57064251302065	0.939158528217199	0.675997139622743
NM_173076	NM_173076	26154	-0.802982909678934	0.896603970107492	0.55046350620669
rna-NM_001282459.2-5	rna-NM_001282459.2-5	717	3.75812491799454	0.747605060883329	0.29517457419582
NM_001282915	NM_001282915	285343	0.0856502535078877	0.974179474092239	0.880700629857721
NM_001330343	NM_001330343	57379	-0.494526233754898	0.961375693214672	0.833755838722015
NM_032199	NM_032199	84159	-2.28221416627126	0.51135953181052	0.0979398888709469
NM_014384	NM_014384	27034	0.664145705557006	0.0404631661381676	0.00141422388871123
NM_001290212	NM_001290212	83882	1.03487037690926	0.121568923398952	0.0072736470577764
NM_005542	NM_005542	3638	-1.50576062160905	0.00471817696132933	8.17708312188791e-05
rna-NM_001173473.2-2	rna-NM_001173473.2-2	8623	1.25147802337389	0.711695356702485	0.251910972549814
NM_001376288	NM_001376288	5058	-3.44410060544659	0.811439623353311	0.383563993783445
NM_020145	NM_020145	56904	1.09818393961097	0.331349577402583	0.0400138045006462
NM_001382785	NM_001382785	2064	-6.56294572148331	0.217611289593703	0.0190906000526621
NM_001345856	NM_001345856	166378	0.533845858494968	0.957765445494211	0.720808630627247
NM_024828	NM_024828	79886	-0.158436804023241	0.924793438862256	0.603800085290615
NM_001388071	NM_001388071	145282	5.05146277110945	0.538926856421372	0.111303125000571
NM_017519	NM_017519	57492	-0.99592905983858	0.729666366910791	0.27264909199406
NM_001256478	NM_001256478	129607	-1.01665719944086	0.957765445494211	0.803243353878186
NM_024320	NM_024320	79170	-1.40219463670307	0.848781054269812	0.448791357307085
NM_001353804	NM_001353804	284459	1.58589185843211	0.75385031611454	0.299857230427751
NM_000090	NM_000090	1281	-0.678738407460026	0.900033136960261	0.559912661191304
NM_005012	NM_005012	4919	-1.00970093572901	0.62365445266535	0.169475794257146
NM_133642	NM_133642	9215	0.195862495431579	0.968955483867729	0.861854117767333
NM_001178055	NM_001178055	79668	-5.87254575122948	0.57429089004694	0.133643388570213
NM_018273	NM_018273	55260	0.852660638018473	0.53640428573564	0.109963542606861
NM_001382790	NM_001382790	2064	0.701128782762155	0.957765445494211	0.72658177453704
NM_005252	NM_005252	2353	-1.48997431940998	0.0223796575503007	0.000620579758760505
NM_001346946	NM_001346946	64789	-3.36843795948304	0.42883960024192	0.0662618586740064
NM_001347839	NM_001347839	196528	-9.16239412668176	0.21753624222249	0.0190404440149708
NM_001366589	NM_001366589	10250	-0.237485556967104	0.957765445494211	0.780801633694867
NM_001286423	NM_001286423	79411	-0.876351674378488	0.933595092470593	0.66379596113732
NM_005568	NM_005568	3975	-0.456458549001101	0.928271731339738	0.609965842557829
rna-NM_001297654.2-3	rna-NM_001297654.2-3	780	-0.134149721989312	0.99428638226091	0.950580689659317
rna-NM_138789.4-2	rna-NM_138789.4-2	120379	1.11654091409692	0.845353872253441	0.441287809537217
NM_198920	NM_198920	90025	0.869811332301457	0.447417155547875	0.0730002241906536
NM_152925	NM_152925	8904	-0.311171355071577	0.791975049853372	0.349409673055986
NM_001164246	NM_001164246	54953	-5.99641458201793	0.331554265376458	0.0400864074256426
NM_007108	NM_007108	6923	1.01984990118335	0.217690123880022	0.0191154817040805
NM_001376895	NM_001376895	57699	-1.57884833053182	0.919361430050494	0.59145531472952
NM_001161443	NM_001161443	9047	-3.81261578909607	0.776584068812276	0.333494693576354
NM_001270449	NM_001270449	89910	-1.37035957168982	0.780079581030086	0.336714083738703
NM_183237	NM_183237	9616	0.574952384155097	0.615718332990371	0.163253168735043
NM_147150	NM_147150	445815	-0.0386431625497001	0.998027603832377	0.982462439866044
NM_001317338	NM_001317338	54996	0.0735736253920344	0.98512865941049	0.919678479657289
NM_001372068	NM_001372068	23310	3.33383869626333	0.819096414323491	0.398973298871708
NM_001001790	NM_001001790	401505	-0.0735857404328253	0.964274473473367	0.846499173476775
NM_002088	NM_002088	2901	2.69546589996768	0.58578047442212	0.140980321694536
NM_001303458	NM_001303458	51098	0.578372005860791	0.573292053791782	0.132949630366832
NM_033486	NM_033486	984	0.40058892764871	0.973444602210146	0.87797598713098
NM_001144070	NM_001144070	8714	-0.256805429904333	0.957765445494211	0.758082745339586
rna-NM_001282457.2-2	rna-NM_001282457.2-2	717	-1.31073212704911	0.928541292042541	0.632586091428832
NM_001039651	NM_001039651	401251	1.10079025661112	0.769113143968478	0.320733574025973
NM_001193617	NM_001193617	6342	4.53838437313178	0.707454491644757	0.247774416071337
NM_001252007	NM_001252007	10914	0.780000056313285	0.687055097798279	0.225375278532121
rna-NM_001130920.3-2	rna-NM_001130920.3-2	11158	2.57519848771712	0.632275341105305	0.17556246473127
NM_014005	NM_014005	9752	0.906896152201631	0.957765445494211	0.824117163052
NM_000459	NM_000459	7010	-1.1039988485637	0.957765445494211	0.763768043443627
NM_001347511	NM_001347511	23394	-1.03196579497257	0.948494168174297	0.694012486179196
rna-NM_148919.4-5	rna-NM_148919.4-5	5696	0.51639206056057	0.710266876813377	0.250784307768504
NM_001352588	NM_001352588	91452	0.917524095985177	0.957765445494211	0.729820564669359
NM_001166116	NM_001166116	7111	8.31881414207743	0.0335673135847795	0.00106982422171639
NM_003673	NM_003673	8557	0.213062599212197	0.972536092841818	0.873031131126819
NM_001363674	NM_001363674	84337	1.44203147885351	0.72212953235635	0.26366378437271
NM_001350211	NM_001350211	286527	-4.41310512541496	0.640647990586704	0.183280206269606
NM_001291307	NM_001291307	51491	0.579543854828946	0.953208310755299	0.705682524686837
NM_001322067	NM_001322067	79149	4.69133472597723	0.591114061098103	0.145119794771939
NM_022458	NM_022458	64327	-0.362650973976826	0.846653763340523	0.442978723787908
NM_001048230	NM_001048230	134	0.373929859964945	0.930391733295019	0.655237617456385
NM_001308163	NM_001308163	93349	-1.25232018340442	0.916982445108324	0.587256232899282
NM_001146276	NM_001146276	57552	-1.11012619727357	0.894543266425878	0.548009639268358
NM_001136266	NM_001136266	9802	-0.0566699518929308	0.998027603832377	0.983338261228866
NM_001184745	NM_001184745	89801	-0.726504061711247	0.957765445494211	0.804259516082724
NM_001287759	NM_001287759	1288	-6.25627865924075	0.277568665184276	0.0290694591168479
NM_001316313	NM_001316313	5190	0.959253330285253	0.785980078534973	0.343448710144677
NM_001301778	NM_001301778	26039	-0.780304411810209	0.756650794650191	0.30412635586367
NM_001278225	NM_001278225	55680	-0.0875414651697232	0.997677736155809	0.961742257283648
NM_001193427	NM_001193427	79723	5.08610993464897	0.654720213222609	0.19451492609665
NM_001367732	NM_001367732	27342	4.33247598687741	0.728600394583936	0.270254236680633
NM_001282720	NM_001282720	60526	-0.390098143193171	0.852101106494177	0.453159984340057
NM_001289990	NM_001289990	155066	-0.684942176903757	0.823973620330695	0.405645674562819
NM_016301	NM_016301	51184	-0.421642640607288	0.535377763296576	0.109591104658687
NM_001367793	NM_001367793	155066	1.34062443816668	0.523655541166441	0.103839544396209
NM_001300783	NM_001300783	51334	0.0235815505564663	0.997456813397374	0.960823125515611
NM_001199162	NM_001199162	10869	5.39062395480193	0.622138145417826	0.168845530346333
NM_001105204	NM_001105204	23623	-0.502629074785398	0.957765445494211	0.754211301490689
NM_023029	NM_023029	2263	0.723361877396262	0.957765445494211	0.720004850870056
NM_001374868	NM_001374868	63901	-0.840422602993862	0.715779870268982	0.256256285559788
rna-NM_205839.3-8	rna-NM_205839.3-8	7940	-0.00251994858299635	0.999911384294862	0.999478147126623
rna-NM_006864.4-5	rna-NM_006864.4-5	11025	-0.0425500416791072	0.998027603832377	0.984993674616276
NM_001352687	NM_001352687	401397	0.24605091391179	0.93460961864198	0.66638979980258
NM_177990	NM_177990	57144	-0.0548757061304589	0.998027603832377	0.98886743703307
NM_001174093	NM_001174093	6935	-0.762902548968814	0.782930660311675	0.339538750429164
NM_001387846	NM_001387846	388524	0.341770913628748	0.954468377588205	0.70822207501168
NM_003820	NM_003820	8764	0.808089837223179	0.607510985366685	0.156991728392295
NM_001347886	NM_001347886	55567	-4.17599704071006	0.741317767677054	0.288509471232407
rna-NM_007098.4-2	rna-NM_007098.4-2	8218	-0.108573571163055	0.957765445494211	0.797766002031861
NM_001353130	NM_001353130	5087	-0.354511044854848	0.935603791385268	0.668386320216081
NM_033549	NM_033549	90933	0.474748366136443	0.331719063832467	0.0401433935328128
NM_018704	NM_018704	55917	-0.80452265867853	0.302235928480709	0.0338117276266263
NM_004773	NM_004773	9326	-0.0812157457049905	0.957765445494211	0.760788621417293
NM_001281781	NM_001281781	23613	1.24519473180097	0.8144854358759	0.391633045325538
NM_001352569	NM_001352569	91452	-2.22239458377684	0.689392491790155	0.228825673906301
NM_001198777	NM_001198777	8453	-1.22066893626813	0.893708047262706	0.539553442190379
NM_001349304	NM_001349304	4735	-0.350404609024995	0.600081273794541	0.15158032176006
NM_001350076	NM_001350076	55193	-1.43705270776035	0.862093155688964	0.467079065182176
NM_015975	NM_015975	51616	-0.422983239790918	0.862093155688964	0.465370048138784
NM_001282797	NM_001282797	7553	-2.71271253805492	0.563072081351135	0.126641263489492
NM_002383	NM_002383	4150	-0.649486174142123	0.635809954957332	0.178027180419423
NM_005392	NM_005392	5253	-0.502812310140437	0.577502988346289	0.135427720486236
NM_013255	NM_013255	4289	-0.455236086539553	0.756650794650191	0.303992873404528
NM_003060	NM_003060	6584	0.0596191456822341	0.957765445494211	0.781511222068076
NM_001168412	NM_001168412	10099	0.889026809937039	0.957765445494211	0.80978041451358
NM_207293	NM_207293	4154	-2.79092786527348	0.553426827273937	0.121131833534043
NM_153254	NM_153254	254173	-1.61574804712477	0.862093155688964	0.471358305091834
NM_022571	NM_022571	64582	-0.763616101694604	0.843345800118207	0.436880546945778
NM_001258	NM_001258	1018	0.589517319935741	0.708756596522775	0.249344420250283
rna-NM_031299.7-2	rna-NM_031299.7-2	83461	-1.56197079770383	0.115453727550525	0.00671502966833641
NM_001098413	NM_001098413	102724473	-1.01665719944086	0.957765445494211	0.803243353878186
NM_001256197	NM_001256197	369	-0.94161205090389	0.409735855467405	0.0601737191387512
NM_001001671	NM_001001671	389840	-2.44663716371655	0.893708047262706	0.540536787027338
NM_001102454	NM_001102454	51222	-0.406083964780505	0.928348754163564	0.61341265421968
NM_024761	NM_024761	79817	-0.428126574522862	0.758193331889258	0.307805727439831
NM_001353245	NM_001353245	51571	-1.49723533770833	0.913477497935904	0.580450606202649
NM_152334	NM_152334	123283	0.293647630920701	0.867099581328245	0.482717849613411
NM_001198973	NM_001198973	57648	0.607218393257176	0.805470445867416	0.373431488047735
NM_001918	NM_001918	1629	0.0275392098012355	0.994189657071951	0.949870396318706
NM_024830	NM_024830	79888	-0.55909682773066	0.471962682578217	0.0813558508496375
NM_001375528	NM_001375528	4133	0.858923795918845	0.957768019977904	0.824956262782048
rna-NM_001289027.3-2	rna-NM_001289027.3-2	3903	0.906896152201631	0.957765445494211	0.824117163052
NM_016025	NM_016025	51108	-0.172003414266962	0.715779870268982	0.256580825824323
NM_001282575	NM_001282575	7335	5.68126708687109	0.593244656910161	0.146820394189721
NM_001291581	NM_001291581	9135	-1.85389386268361	0.773586535474074	0.326680487931434
NM_001385402	NM_001385402	10379	0.0864972442337078	0.998027603832377	0.974544744562579
NM_207644	NM_207644	388886	0.498205765060817	0.939158528217199	0.675999414870477
NM_001369946	NM_001369946	84164	0.711180560551268	0.957765445494211	0.726694923389607
NM_001350164	NM_001350164	84196	1.5366680324603	0.90191833384526	0.562982530167419
NM_001203245	NM_001203245	6204	-0.490768469723925	0.862093155688964	0.466828842939678
NM_001351069	NM_001351069	84632	-1.93367951724225	0.758193331889258	0.308004805813486
NM_001195250	NM_001195250	54840	0.449405478952469	0.853586024860001	0.455276087728913
NM_001199328	NM_001199328	8790	0.872059073176669	0.957765445494211	0.822832586603187
NM_018713	NM_018713	55532	0.0110542784186435	0.999911384294862	0.997710354097058
NM_002627	NM_002627	5214	0.261514061731348	0.348063426909123	0.0441094244183007
NM_014578	NM_014578	29984	0.898327049980494	0.237816276571255	0.0226123969728365
rna-NM_001347880.2-2	rna-NM_001347880.2-2	100289561	-0.452102926808768	0.957765445494211	0.728409085073092
NM_001364255	NM_001364255	3187	-0.592544994148711	0.637155396400905	0.17966520231944
NM_007099	NM_007099	52	0.367143337437258	0.541512723098332	0.113593415013385
NM_174887	NM_174887	90410	0.906896152201631	0.957765445494211	0.824117163052
NM_001282620	NM_001282620	2771	-0.848399558713995	0.893708047262706	0.544513529201192
NM_001375596	NM_001375596	339324	0.0949781174044578	0.992569106672855	0.944464278093699
NM_001353282	NM_001353282	51571	5.98161819465051	0.336004854914753	0.041214370414228
rna-NM_001287593.1-7	rna-NM_001287593.1-7	1192	-0.0548757147270174	0.998027603832377	0.988871927804959
NM_003601	NM_003601	8467	-0.660835198863515	0.49754218161882	0.0913790606128371
NM_001097613	NM_001097613	653519	-4.31731918478431	0.729309198854635	0.272189364076948
NM_001171818	NM_001171818	5467	0.768779050992847	0.921372639698975	0.595748586535493
NM_001365427	NM_001365427	285966	0.396020331860234	0.872272556954102	0.491710065003955
NM_001254757	NM_001254757	6484	-0.977624960839115	0.557629672676158	0.12340381012471
NM_178841	NM_178841	115992	0.646588685923348	0.247968194161894	0.0240801008409919
rna-NM_001270709.2-6	rna-NM_001270709.2-6	11270	-0.817668140834009	0.944369865685592	0.68652889423569
NM_001113495	NM_001113495	10801	-4.02815356798924	0.757632549408924	0.306285635328845
NM_001387515	NM_001387515	1902	-2.75164598507633	0.741317767677054	0.28726464180547
NM_001146206	NM_001146206	115727	-2.03360337963995	0.747005397696883	0.294805333212739
NM_182523	NM_182523	152100	0.772169885194122	0.145449040055754	0.0097020043430769
NM_001376350	NM_001376350	9877	2.7996387590917	0.586806670986494	0.142149877091969
NM_024771	NM_024771	79829	-0.58939628939115	0.390458920813232	0.0545603323104197
NM_001321875	NM_001321875	9734	-0.199166756094215	0.996688570261257	0.957664268921451
rna-NM_000972.3-2	rna-NM_000972.3-2	6130	0.308965385349156	0.776584068812276	0.33217236673315
NM_003839	NM_003839	8792	-0.144992692707979	0.957765445494211	0.719709672594217
NM_001376435	NM_001376435	10658	-2.05689245311526	0.73623580679927	0.279145345948657
NM_003559	NM_003559	8396	-0.149208707496912	0.912674768732266	0.579394444976543
rna-NM_181655.4-2	rna-NM_181655.4-2	284018	1.08494084244134	0.175003036352266	0.0133234547359053
NM_203304	NM_203304	399664	-0.136493576847806	0.898189950432649	0.552900656372767
NM_001082486	NM_001082486	65057	0.162265723835087	0.928541292042541	0.648040508540512
NM_001369576	NM_001369576	6925	-3.18159677450355	0.834668407396606	0.421922835644962
NM_001330439	NM_001330439	6603	1.67892161491993	0.206763820329981	0.0173753618924654
NM_001370550	NM_001370550	100506012	2.42637861560112	0.728600394583936	0.269892980338048
NM_004003	NM_004003	1384	0.489127120160761	0.957765445494211	0.818843385239487
NM_001330628	NM_001330628	831	-2.72969041470947	0.223757131227215	0.020026789536677
NM_001145049	NM_001145049	11321	0.541968556119878	0.905742432292578	0.569620372703918
NM_001322148	NM_001322148	128989	0.516019157931546	0.893708047262706	0.544534092433612
NM_001352922	NM_001352922	6448	-0.48446771499509	0.893708047262706	0.536077345858623
NM_001385344	NM_001385344	8821	1.24107086955118	0.928541292042541	0.643773897319319
NM_018989	NM_018989	54439	-1.0081886552551	0.286192330622044	0.0306397586484915
NM_001387962	NM_001387962	253461	1.38669222774261	0.953239934057913	0.705832626854084
NM_001278689	NM_001278689	285203	-0.89739301038868	0.716188941318803	0.256830898511639
NM_001321808	NM_001321808	868	-4.81445560693166	0.680994243700354	0.219916685285094
NM_001324297	NM_001324297	8028	-2.52645881563928	0.418233631004768	0.0626911757632841
rna-NM_001387914.1-4	rna-NM_001387914.1-4	780	-0.31641572916369	0.928541292042541	0.623786815809894
NM_001355256	NM_001355256	266655	0.847360683825206	0.00371960969758284	6.2085587301818e-05
NM_001243202	NM_001243202	26953	-0.0447264300562683	0.998027603832377	0.986621955189466
NM_001271098	NM_001271098	22827	3.05427496947757	0.473767084359447	0.0819625823632499
NM_203288	NM_203288	6100	0.68280419935864	0.336004854914753	0.0411830400223107
NM_001377936	NM_001377936	2889	0.448554241626863	0.957765445494211	0.74746144912109
NM_001345924	NM_001345924	63892	0.376412134873095	0.906087636746732	0.570504678770727
NM_001013836	NM_001013836	8379	0.422967513127118	0.622860177501804	0.169234251001099
NM_001199803	NM_001199803	79172	-0.234223437403753	0.957765445494211	0.751970394940704
NM_001287517	NM_001287517	994	-8.27369214230236	0.0299004959137993	0.00091272349663193
NM_001387200	NM_001387200	11273	-0.103211090618652	0.981282910935442	0.906170267550725
NM_001322279	NM_001322279	254042	-4.17997001909513	0.741317767677054	0.288041710471892
NM_001363704	NM_001363704	1196	-1.06465818647261	0.31353334645068	0.0361221879710448
NM_001146103	NM_001146103	83666	-0.651526692135619	0.928541292042541	0.643655061259216
NM_001313901	NM_001313901	4780	-3.93352734928604	0.709099036075851	0.249811546607971
NM_001278507	NM_001278507	100142659	0.271931921584548	0.8000669764993	0.366179337128894
NM_001322039	NM_001322039	10204	-0.699322030429957	0.964493568817352	0.848257985865452
NM_138691	NM_138691	117531	-0.406898126534832	0.957765445494211	0.803615361913057
NM_004049	NM_004049	597	-0.0347811932168929	0.998027603832377	0.975120637702164
NM_001351298	NM_001351298	55324	-3.44410060544659	0.811439623353311	0.383563993783445
NM_001198843	NM_001198843	5936	1.3008266800209	0.0172326586657851	0.000430923130785911
rna-NM_138412.4-2	rna-NM_138412.4-2	112724	-1.01665719944086	0.957765445494211	0.803243353878186
NM_001122819	NM_001122819	57576	-1.02727675034347	0.928348754163564	0.616664894749579
NM_001322474	NM_001322474	64799	2.3289020305865	0.814370271822458	0.391471441551217
NM_001008485	NM_001008485	54946	1.1278564184717	0.957765445494211	0.751236292421669
NM_001136497	NM_001136497	91408	0.579171963285935	0.715779870268982	0.255179856342151
NM_001349928	NM_001349928	80173	-0.69598687667322	0.856007608008696	0.458416552642439
NM_020374	NM_020374	57102	-0.688248697350143	0.701290500151502	0.239956293936463
NM_001316984	NM_001316984	85395	1.45727149533416	0.15448239399328	0.0109101517421597
NM_001354602	NM_001354602	100129924	-1.19615569916897	0.694056194690964	0.23290353821786
NM_001282431	NM_001282431	10123	-0.243871979443709	0.898491703154576	0.553650928579982
NM_001193513	NM_001193513	55676	-0.925437847946344	0.865234453348502	0.480262402842752
NM_001206612	NM_001206612	26097	-0.0685365876111051	0.944825365445446	0.687735680671618
NM_001356339	NM_001356339	10317	-0.418185335608298	0.962582974841419	0.839307613302343
NM_001377134	NM_001377134	5332	-0.777799237402481	0.949441143573228	0.69611937071458
NM_001256533	NM_001256533	55154	5.71267119645901	0.407356713969837	0.0593620630265115
NM_194429	NM_194429	11116	0.361411734674285	0.896345993162167	0.550146500878686
NM_001330382	NM_001330382	23650	-1.12145810980525	0.512172605489917	0.0983175274712838
NM_001136257	NM_001136257	166929	-2.2441598588256	0.552940767407185	0.120827974436359
NM_001324151	NM_001324151	7592	-2.46101659858695	0.893708047262706	0.538068941649168
NM_000386	NM_000386	642	-0.122874650809588	0.908279363711536	0.57365608799241
NM_030629	NM_030629	80790	-0.460059213427334	0.742386548531892	0.290288641325749
NM_007005	NM_007005	7091	0.227963268032502	0.983477009708134	0.91348130903925
NM_001003927	NM_001003927	2123	-2.44663716371655	0.893708047262706	0.540536787027338
NM_001195604	NM_001195604	22929	-0.253485859439789	0.97151874672473	0.868745603737646
NM_001099639	NM_001099639	7705	1.05385024660562	0.286527446295798	0.0307475212652156
rna-NM_032470.4-5	rna-NM_032470.4-5	7148	0.729871309377376	0.957765445494211	0.743853304121875
NM_001163813	NM_001163813	56652	1.79555117141508	0.373125456896267	0.0499099006499194
NM_001321229	NM_001321229	10013	0.367859710364692	0.984822619541814	0.917043569118745
NM_001330764	NM_001330764	92689	-1.36585039490149	0.923851146766118	0.601528730082635
rna-NM_001285987.1-5	rna-NM_001285987.1-5	5460	-2.5856061939941	0.885349297226761	0.516917920702433
NM_001722	NM_001722	661	-0.202677637704602	0.848781054269812	0.446489974135047
NM_003718	NM_003718	8621	-0.682487662713379	0.775825324870122	0.330351635195791
NM_020899	NM_020899	57659	-0.555855701277316	0.814059295004644	0.391073628474213
NM_001372051	NM_001372051	841	0.146731200767798	0.928348754163564	0.617880559482035
NM_001351322	NM_001351322	25875	-1.00478975928643	0.891961064545033	0.529453003381099
NM_000554	NM_000554	1406	-0.110263284241428	0.979696804390336	0.900642702674346
NM_001329672	NM_001329672	57561	1.91647979483916	0.597891019440654	0.150225237986884
NM_018646	NM_018646	55503	1.49552802476557	0.450413577065447	0.0740466984826584
NM_004261	NM_004261	9403	0.206680279953439	0.758193331889258	0.308680871297398
NM_001381975	NM_001381975	7571	-6.14213851166445	0.546447102603227	0.116571519263641
NM_001349376	NM_001349376	51304	-1.11300405325691	0.159968064260379	0.0115154034869287
NM_004345	NM_004345	820	3.22027371286778	0.154239236114603	0.0108293331785507
NM_001193654	NM_001193654	79415	4.36469401986358	0.643612846398161	0.185523488106831
NM_032334	NM_032334	84294	-0.0292447867110546	0.988266496754975	0.927153337788988
NM_001167880	NM_001167880	64077	-2.48264308912275	0.705462837677506	0.246114366639617
NM_001378991	NM_001378991	1639	-5.17910602577498	0.644478910616848	0.186501301164813
NM_001286761	NM_001286761	80183	-0.760749682973363	0.961045671948234	0.83311246497848
NM_001042483	NM_001042483	26471	1.77176139264012	0.631249100708122	0.174618248651797
NM_021021	NM_021021	6641	1.71657341568077	0.00350702120703902	5.82477525721386e-05
NM_001300959	NM_001300959	83637	0.622332972492738	0.535330415156627	0.10954284054273
NM_001375792	NM_001375792	92689	-1.45407535762265	0.472655808439043	0.081585499953153
NM_001014449	NM_001014449	11269	0.260214782987167	0.957765445494211	0.721589231075718
NM_001166700	NM_001166700	90736	1.60460463487486	0.71366379482176	0.253363310173682
NM_152511	NM_152511	150290	0.401238456572259	0.957765445494211	0.794521820927369
NM_007033	NM_007033	11079	0.739052817732722	0.168152161691102	0.0124965768426869
NM_130782	NM_130782	64407	-0.0548758564556328	0.998027603832377	0.988945190556566
NM_001267612	NM_001267612	23432	-0.0302986906620242	0.998027603832377	0.988265268476536
NM_001367409	NM_001367409	253725	4.15964782547781	0.742203648738287	0.290186497144312
NM_001375312	NM_001375312	6709	-1.1011470183682	0.957765445494211	0.741598050014366
NM_001387198	NM_001387198	11273	0.365298871439383	0.957765445494211	0.806448063790128
NM_173627	NM_173627	284131	5.74526044449227	0.586806670986494	0.142282578142966
NM_001278555	NM_001278555	10477	0.871462702841851	0.891805120302709	0.528149830414393
NM_001166226	NM_001166226	153241	1.00140974603169	0.957765445494211	0.788180807691356
NM_003876	NM_003876	8834	0.223926671273881	0.881962086910879	0.506817034840344
rna-NM_021221.2-7	rna-NM_021221.2-7	58496	-0.971520065173838	0.811017282678745	0.381421930675163
NM_001009565	NM_001009565	344387	2.42053118370684	0.893708047262706	0.544349794477859
NM_013267	NM_013267	27165	-0.648273857792197	0.157780529739395	0.0112798039025131
NM_001292041	NM_001292041	3059	0.513542730420539	0.977722344754634	0.893217992786274
NM_001290333	NM_001290333	90019	4.37092466977373	0.642686606584504	0.184223783274494
NM_001352652	NM_001352652	5108	-0.762433162530854	0.635809954957332	0.178209916606738
NM_001348732	NM_001348732	57498	-0.225085894366857	0.95090404120636	0.699194253942774
NM_001301229	NM_001301229	3149	0.697176517238129	0.965383919082652	0.852070617199736
NM_001349524	NM_001349524	54899	-1.01665719944086	0.957765445494211	0.803243353878186
NM_182962	NM_182962	330	0.0901451570338125	0.998027603832377	0.97956535189707
NM_001002858	NM_001002858	302	0.350399056889075	0.793726245465475	0.357110064105487
NM_017747	NM_017747	54882	-1.01314209126071	0.175164493502846	0.0133429749528041
rna-NM_001122898.3-2	rna-NM_001122898.3-2	4267	0.577974714748105	0.957765445494211	0.774947628054185
NM_017446	NM_017446	54148	-0.345570272975855	0.744001646108821	0.292255020004387
rna-NM_004344.3-2	rna-NM_004344.3-2	1069	0.531130311535919	0.201617606785381	0.0167307504846662
NM_032714	NM_032714	64423	-1.67524800086032	0.110255287181423	0.00620010765574618
NM_001143989	NM_001143989	148545	-1.01665719944086	0.957765445494211	0.803243353878186
rna-NM_001367394.1-2	rna-NM_001367394.1-2	253725	0.588999632417543	0.972452469955171	0.872025456973636
NM_001363587	NM_001363587	1579	-1.01665719944086	0.957765445494211	0.803243353878186
NM_002514	NM_002514	4856	1.49102807416536	1.63110534535933e-05	1.24180463901459e-07
NM_001098477	NM_001098477	2926	4.11756261297491	0.728600394583936	0.269824730644579
NM_001363996	NM_001363996	821	7.55915506464815	0.183614778144887	0.014395810781352
NM_007145	NM_007145	7705	-0.519825563776873	0.90191833384526	0.562977554791688
NM_001352410	NM_001352410	79796	0.703730096891229	0.957765445494211	0.796608335050662
NM_001371175	NM_001371175	4897	-0.124484654129789	0.994464289015549	0.951049844016905
rna-NM_024839.4-7	rna-NM_024839.4-7	79897	1.11256173747729	0.154345405157373	0.0108495253645946
NM_001294336	NM_001294336	576	0.00760252171463693	0.998027603832377	0.987473339920584
NM_031218	NM_031218	81931	-1.36580216561263	0.763717683426791	0.314481256206815
NM_001322324	NM_001322324	9649	-0.126520012556771	0.998027603832377	0.969995978063949
NM_001145094	NM_001145094	285267	-0.261760818030572	0.954559087981758	0.708651999334811
NM_001354971	NM_001354971	56890	-0.678367865404434	0.957765445494211	0.738911429864439
NM_001352034	NM_001352034	26528	-0.456503772064401	0.180659387606818	0.0140112783282584
NM_052879	NM_052879	113251	-1.81624061092971	0.14529205389738	0.00968853507873921
NM_001286644	NM_001286644	64326	1.81784951040704	0.459185965570864	0.0769130254668065
NM_001376326	NM_001376326	79712	-2.93271253149542	0.834855404906933	0.4225810497012
rna-NM_001199417.2-2	rna-NM_001199417.2-2	57636	-0.785366141092885	0.0178769991757698	0.000452568250983525
NM_001351167	NM_001351167	81544	-1.32854170999096	0.550724770573811	0.119273704644576
NM_021916	NM_021916	7621	-0.165488666327775	0.947415236226572	0.692245670870014
NM_001286512	NM_001286512	347734	1.85407574262417	0.566816090671246	0.128610516189803
NM_001135110	NM_001135110	9093	0.247819744694643	0.684679310054188	0.222632374483247
NM_001352796	NM_001352796	6867	1.04176864883417	0.924009389668294	0.602070133309925
NM_001386099	NM_001386099	92270	4.74493544553885	0.687178050098975	0.226589333912449
NM_138422	NM_138422	113179	0.510491955797501	0.883264876876291	0.509274105434025
NM_001375465	NM_001375465	4026	0.352492522111177	0.957765445494211	0.717638213983269
NM_020475	NM_020475	286	0.199717191679264	0.986950100482505	0.923723227865558
NM_198868	NM_198868	23061	-0.450101792940238	0.799902390342631	0.365351857933256
rna-NM_001387996.1-6	rna-NM_001387996.1-6	7917	0.607758624008878	0.921430276623643	0.596150130419114
NM_001142604	NM_001142604	5538	23.1319846082344	8.49207049849031e-07	3.21428736757361e-09
NM_012218	NM_012218	3609	-0.118973352497846	0.957765445494211	0.78551025765601
NM_001388038	NM_001388038	29803	-0.207672292279063	0.957765445494211	0.816926424251778
NM_032971	NM_032971	83259	1.27986283251438	0.917504670176843	0.588045000296556
NM_001384614	NM_001384614	91039	0.744703354496887	0.47461847962671	0.0821974811831849
NM_198480	NM_198480	284370	4.0075371269578	0.758193331889258	0.308539995676701
NM_001385983	NM_001385983	5829	-1.14567459788094	0.914299036658842	0.581632875243502
rna-NM_001388013.1-3	rna-NM_001388013.1-3	7917	3.55585058522375	0.8000669764993	0.367530973668336
NM_001322061	NM_001322061	79149	0.395375577966365	0.984833180239904	0.917814901723738
NM_012173	NM_012173	26260	-0.0457980558031638	0.979813935802794	0.901130691944519
NM_001374307	NM_001374307	6812	-1.01665719944086	0.957765445494211	0.803243353878186
NM_001330748	NM_001330748	133015	-0.558227911527706	0.950642774409468	0.698779935723612
NM_001312891	NM_001312891	170261	1.82091163254168	0.928541292042541	0.651883191886018
NM_001387302	NM_001387302	7692	-2.86044052370706	0.862093155688964	0.471796742292658
rna-NM_001164415.3-2	rna-NM_001164415.3-2	100130086	0.442853149164556	0.911843361253059	0.578095295959891
NM_001042453	NM_001042453	51765	1.88648429153358	0.608036338509144	0.15747875211078
NM_015088	NM_015088	23112	-0.826799963748278	0.685035748538039	0.223331389172087
rna-NM_001289025.3-5	rna-NM_001289025.3-5	3903	-1.76046420336869	0.796212529269038	0.360043533960335
NM_024741	NM_024741	79797	0.414756729713003	0.716518573438033	0.257239192104774
NM_001256690	NM_001256690	9833	0.861049629949053	0.949409147202319	0.695914244827947
NM_001002026	NM_001002026	51208	-1.5325403657339	0.924049049719013	0.602256348432282
NM_001319038	NM_001319038	9167	1.17045078436036	0.815265112516491	0.392779888635235
NM_198827	NM_198827	283383	-0.625880027605061	0.928541292042541	0.647196382140167
NM_002788	NM_002788	5684	-0.0508819183020512	0.972536633528229	0.873208920036275
NM_001319225	NM_001319225	9249	1.9091787169655	0.218290183180893	0.0192135097283498
NM_001137608	NM_001137608	654254	-0.869806520949253	0.908853193169845	0.574418170058015
NM_001384807	NM_001384807	4134	2.1452955605401	0.755996143215391	0.302878870779823
NM_000520	NM_000520	3073	0.934974856425394	0.103129619775259	0.0056050773125936
NM_014840	NM_014840	9891	-0.459058900442464	0.776584068812276	0.33222414035936
NM_001136562	NM_001136562	445815	0.0754815073396783	0.957765445494211	0.784108160092543
NM_001130918	NM_001130918	284076	-0.755006788933042	0.957765445494211	0.740917224257061
NM_001316350	NM_001316350	8443	2.29832122464877	0.0529899980619189	0.00207965597338427
NM_001136016	NM_001136016	351	-5.8110547961543	0.581421175027703	0.137797826143914
NM_001367759	NM_001367759	221322	-6.29370086039647	0.531440777555834	0.107760020398007
NM_001204421	NM_001204421	9628	0.906896152201631	0.957765445494211	0.824117163052
rna-NM_144705.4-2	rna-NM_144705.4-2	150483	1.50739269181443	0.741478205343709	0.289062868314327
NM_001168340	NM_001168340	158219	-4.85739794796433	0.677951573712753	0.215769498979627
NM_001317856	NM_001317856	728689	1.2578513862645	0.828866059328319	0.410567261499924
NM_020312	NM_020312	57017	0.910577643792427	0.00937961640614373	0.000193521837215147
NM_001385981	NM_001385981	5829	-0.693344981039738	0.928541292042541	0.636900260394555
NM_014280	NM_014280	22826	-0.231300590108583	0.811017282678745	0.379940112624165
NM_020340	NM_020340	57221	-0.358865294832698	0.870263123982878	0.487295171369887
NM_001097640	NM_001097640	2525	5.25202677947533	0.492830293424795	0.0888391985155656
NM_001329097	NM_001329097	79623	0.465207416249069	0.980466825922893	0.90343419257482
NM_182948	NM_182948	5567	0.376061519005412	0.975626652575479	0.885870127779034
NM_001374461	NM_001374461	7337	-0.852409813646761	0.780570741794733	0.337098921360165
NM_002109	NM_002109	3035	0.0434829366148576	0.985533868022286	0.920522377879665
NM_001166412	NM_001166412	64094	-4.1573279942673	0.256333384365073	0.0254662415857261
NM_000607	NM_000607	5004	1.18442048376526	0.939152024846096	0.675826947855069
NM_138771	NM_138771	90693	0.0494371659707715	0.98322696802699	0.912615899778394
NM_001185022	NM_001185022	1366	-2.0012119105366	0.705343075226567	0.244952022823586
NM_020182	NM_020182	56937	0.128910276344911	0.959100958458103	0.827746354355418
NM_018728	NM_018728	55930	-0.261926133216254	0.952448198139282	0.702722364559312
NM_001286176	NM_001286176	9847	-22.5483998909662	3.68861664747894e-08	5.0228748603947e-11
NM_001330418	NM_001330418	11011	-2.15602468853045	0.5097556887776	0.0971107343152733
NM_004691	NM_004691	9114	0.889144967244031	0.235778167277108	0.0222215620228157
NM_000771	NM_000771	1559	-0.054875789526204	0.998027603832377	0.988910774163224
NM_001354712	NM_001354712	7068	-6.14213851166445	0.546447102603227	0.116571519263641
NM_001256796	NM_001256796	5025	0.325852717924374	0.952884409281217	0.703630454555019
NM_014820	NM_014820	9868	-0.4694051612273	0.550666079610298	0.119226909289231
NM_002282	NM_002282	3889	0.458501545450585	0.933595092470593	0.66107724914666
NM_001128921	NM_001128921	4140	0.598710317601168	0.670880105075682	0.209300529604056
NM_032608	NM_032608	84700	-2.26206681889881	0.842639161583257	0.435361148238192
NM_001291366	NM_001291366	84808	-4.9413375423531	0.550622420667137	0.119198488586713
NM_001009811	NM_001009811	22994	0.305167403189839	0.957765445494211	0.821290856238644
NM_001376125	NM_001376125	253461	1.1197632752505	0.911013332232673	0.576969091940153
NM_001371150	NM_001371150	4897	3.55585058522375	0.8000669764993	0.367530973668336
NM_001321728	NM_001321728	27429	-0.25313580661943	0.967783660391219	0.858761237643508
NM_001139501	NM_001139501	2258	-0.640606382197726	0.78256113192017	0.339274512359465
NM_006986	NM_006986	9500	-1.79967405370011	0.0775959123103944	0.00363100456218483
NM_001282130	NM_001282130	85464	-3.70950230463453	0.74215048227219	0.289645096200808
NM_001348321	NM_001348321	9320	21.1813597137261	8.92183424123538e-07	3.62631291888126e-09
NM_173552	NM_173552	205428	-0.720170274500727	0.913186087010396	0.580033806407161
NM_001385940	NM_001385940	54477	0.557527483900754	0.972864700400796	0.875892397132632
NM_001369634	NM_001369634	57149	-1.80292406723152	0.794778578830665	0.358504004235785
NM_001282506	NM_001282506	200958	-0.0275509046763881	0.998027603832377	0.978162702752984
NM_032449	NM_032449	200014	-0.0407069186598919	0.993017055653371	0.945791993482846
NM_001282467	NM_001282467	58189	0.906896152201631	0.957765445494211	0.824117163052
NM_030791	NM_030791	81537	-0.144403935757514	0.957641279699097	0.715417335069863
NM_003100	NM_003100	6643	0.172638396297471	0.871066741565223	0.490488584712639
rna-NM_177525.2-2	rna-NM_177525.2-2	4232	3.20473907202486	0.679475398123176	0.217750977041214
NM_001374336	NM_001374336	51251	0.267025296159898	0.979692171528012	0.900042747808026
NM_004622	NM_004622	7247	-0.0324224882928085	0.988266496754975	0.927533121474116
NM_033437	NM_033437	8654	-0.422219200273278	0.961896557734428	0.835833494011284
NM_014567	NM_014567	9564	0.301590532726322	0.819300551690352	0.400826414988892
NM_003420	NM_003420	7584	-0.495391884105086	0.791975049853372	0.351076317767366
rna-NM_001146151.3-2	rna-NM_001146151.3-2	554	-2.87516165728868	0.862093155688964	0.469441943346372
rna-NM_001303008.2-7	rna-NM_001303008.2-7	23564	3.91790200969862	0.767765169263126	0.319712065924686
NM_170665	NM_170665	488	-0.246588903041999	0.793726245465475	0.356532562182922
rna-NM_024298.5-8	rna-NM_024298.5-8	79143	0.247678275898504	0.928541292042541	0.644702089149417
NM_001320748	NM_001320748	905	-5.65177965180646	0.595463196708372	0.14902551324735
NM_001663	NM_001663	382	-0.137540478001908	0.88560517541699	0.517853819421431
NM_001349087	NM_001349087	9779	-0.813501613833943	0.773586535474074	0.326871215326655
NM_001040021	NM_001040021	929	-4.68042280668851	0.694056194690964	0.233232850327258
NM_015399	NM_015399	25855	0.853358845500192	0.317662149170373	0.0368796058822882
NM_018135	NM_018135	55168	0.99464758247273	0.103279106774519	0.00562550222589603
NM_002263	NM_002263	3833	-1.98211370947524	0.00229656637068156	3.479726619574e-05
NM_001365077	NM_001365077	338667	0.792504835678161	0.962340156039107	0.838652113730066
NM_001282767	NM_001282767	56243	-3.91847118887987	0.540855282424431	0.11322344817637
NM_001034077	NM_001034077	554313	1.23958150641031	0.26660305713158	0.0271949639856923
NM_017899	NM_017899	54997	0.414074751798271	0.870525783074731	0.489731481519165
NM_001258039	NM_001258039	10252	0.335435891954982	0.90211238014807	0.563178105111007
NM_001278243	NM_001278243	7763	1.78030208584192	0.225663120815726	0.0203929287194207
NM_144626	NM_144626	128218	-0.0548758462963237	0.998027603832377	0.988939987079654
rna-NM_001371205.1-3	rna-NM_001371205.1-3	1797	0.177328815656792	0.967067436147119	0.857427352759556
NM_003939	NM_003939	8945	-0.0394334147287167	0.981614089491996	0.907103933610981
NM_001324331	NM_001324331	5063	0.906896152201631	0.957765445494211	0.824117163052
NM_018360	NM_018360	55787	-1.29922384771774	0.515938502078054	0.0997106844989917
NM_001330712	NM_001330712	7690	-3.17673324919578	0.441138765503306	0.0705021410089409
NM_001168215	NM_001168215	162461	-0.0542554358579576	0.986139292104066	0.921784283006824
NM_001006657	NM_001006657	57539	-5.7637687752636	0.58578047442212	0.141060283734549
NM_001305	NM_001305	1364	-0.0578683292379396	0.981624724376771	0.907397303917069
NM_001346023	NM_001346023	85015	1.03639460961027	0.957765445494211	0.771079383261323
NM_001370236	NM_001370236	8625	0.553233270308897	0.654043547034703	0.193839190020686
NM_202470	NM_202470	10755	0.767699145543402	0.798254784642308	0.363635128128199
rna-NM_001387705.1-2	rna-NM_001387705.1-2	9883	6.82338069521429	0.467922966049661	0.0800917910033009
NM_014765	NM_014765	9804	-0.507230071160965	0.259520580315108	0.0259531289260404
NM_001374807	NM_001374807	6000	-2.5856061939941	0.885349297226761	0.516917920702433
NM_001145365	NM_001145365	22834	-1.45417518610353	0.861511263230223	0.4645168247781
NM_015997	NM_015997	51093	0.597374860366305	0.794778578830665	0.358629416626568
NM_001350339	NM_001350339	9113	-1.06764573204529	0.940656164224862	0.67917517675681
NM_001350128	NM_001350128	5498	1.44597098904008	0.614208404551144	0.161826195742717
NM_032620	NM_032620	84705	-0.0266424805371567	0.989117940989979	0.931915300307572
rna-NM_001136.5-3	rna-NM_001136.5-3	177	3.56922799399273	0.772380875476854	0.323976710374772
NM_001370424	NM_001370424	8165	-0.012248380423102	0.998027603832377	0.964319317154508
NM_001330167	NM_001330167	22841	-0.116227334208944	0.989846028220387	0.933750847845
NM_020657	NM_020657	57343	-0.35079396026571	0.797755262678557	0.361891201026554
rna-NM_003587.5-8	rna-NM_003587.5-8	8449	2.33377393160686	0.507204738195835	0.0957220936968095
NM_001318007	NM_001318007	79850	-0.70980400679925	0.957765445494211	0.726348223291851
NM_001374509	NM_001374509	1026	1.87658999369112	0.601106882241933	0.152369701618873
rna-NM_009588.1-7	rna-NM_009588.1-7	4050	-2.13428088097811	0.5483248148461	0.11809777053269
NM_001347733	NM_001347733	4281	3.64466193491931	0.792967799878393	0.355402317338416
NM_001322080	NM_001322080	84804	0.248708011136792	0.957765445494211	0.778094187790089
rna-NM_024316.3-7	rna-NM_024316.3-7	79165	0.568235415542136	0.834668407396606	0.420891868551361
NM_001324148	NM_001324148	7592	-6.34852535065771	0.525002706027325	0.10470653496713
NM_001385474	NM_001385474	200030	1.26250823513979	0.928541292042541	0.638819982108321
NM_001366255	NM_001366255	339487	0.224849580075941	0.957768019977904	0.825104992469502
NM_023068	NM_023068	6614	1.29344018914683	0.928541292042541	0.622989502052946
NM_001352577	NM_001352577	91452	-1.44815992509507	0.738510923752092	0.281973590311756
NM_001346444	NM_001346444	23242	-1.64934360561611	0.671040389728719	0.210282818074276
NM_001324449	NM_001324449	23536	-1.30479401393661	0.928541292042541	0.625312462326769
NM_001010858	NM_001010858	149603	1.28596677182402	0.000673934733058803	8.10646095100442e-06
NM_144648	NM_144648	136332	-0.338630743161711	0.97405020808337	0.880178199294944
NM_001376773	NM_001376773	81608	-0.457602507369047	0.89971301104724	0.558412803031278
NM_001099283	NM_001099283	8187	0.431956313072531	0.957765445494211	0.773059988520431
NM_001320351	NM_001320351	7226	2.38816503897014	0.829742425348099	0.412097872059492
NM_001142364	NM_001142364	29880	1.21395321492834	0.673652671316362	0.212368442897024
NM_144570	NM_144570	90861	-0.367712620357188	0.566816090671246	0.128826653701174
rna-NM_033229.3-5	rna-NM_033229.3-5	89870	-3.80877886997485	0.586579854090376	0.141719280585093
rna-NM_001330102.2-2	rna-NM_001330102.2-2	387680	-0.264597184290268	0.966305012691689	0.855202128146053
NM_032853	NM_032853	84939	1.48585599799933	0.00105405388034988	1.37878633354341e-05
NM_058004	NM_058004	5297	-1.0487197652762	0.921430276623643	0.596188090116531
NM_020890	NM_020890	57650	-2.63547402966539	0.0197272566390986	0.000519759567717441
NM_031286	NM_031286	83442	0.912251653196518	0.0818392767840133	0.00395451816101673
NM_001385079	NM_001385079	10846	-0.623985942124109	0.941943196869642	0.681730626594074
NM_013430	NM_013430	2678	0.838051328978219	0.723415778365904	0.264781146932512
NM_001243925	NM_001243925	7867	0.558160986973512	0.547162678972083	0.117114111629169
[truncated: 46,469 more rows]
